# Supplementary material for: NEMO recruitment at single cytokine-receptor complexes shows quantized dynamics independent of ligand affinity
Source: Cell Rep. Author manuscript; Available in PMC 2026 Jan 24. (PMC12831165; doi:10.1016/j.celrep.2025.116637)
Supplement: 2 [file NIHMS2132741-supplement-2.xlsx]

## Sheet: A
Parameters related to Figure 3D and S3A				Parameters for sigmoidal fits of single-cell dose response quantitative features from experimental results.
	AUC					MAX
Species	yMAX	KA	n	AC10	R2	yMAX	KA	n	AC10	R2
Human	2900	1.8	1.4537	0.4	0.831	203	1.7	1.8217	0.5	0.911
Feline	3000	39.6	0.9012	3.5	0.959	200	30.0	0.9720	3.1	0.945
Rabbit	3000	136.5	0.7222	6.5	0.605	200	227.5	0.5395	3.9	0.867
Mouse	2900	206.6	0.9839	22.1	0.917	200	315.6	0.9315	29.8	0.981
Rat	3000	375.0	1.9000	118.0	0.794	200	553.7	1.1199	77.8	0.806
Bovine	3000	1200.0	1.1386	174.2	0.882	200	2000.0	0.9217	184.4	0.787

## Sheet: B
Parameters related to Figure 3F and S3C.	Parameter description and values for stochastic simulation of ligand binding.
Parameter	Description	Default Value
k1,on	Rate of IL-1B binding to IL1R1, linearly dependent on their relative binding affinity.	1.8*10-4
k1,off	Rate of IL-1B unbinding to IL1R1, inversely linearly dependent on their relative binding affinity.	3*10-6
k2,on	Rate of IL1R3 binding to formed IL-1B/IL1R1 complex	9*10-5
k2,on	Rate of IL1R3 unbinding to formed IL-1B/IL1R1 complex	3*10-6
k3,on	Rate of Myd88 binding to the cytoplasmic domains of the assembled receptor complex to initiate NEMO recruitment.	6*10-8
k3,off	Rate of Myd88 unbinding to the cytoplasmic domains of the assembled receptor complex.	3*10-9
kint	Rate of internalization or degradation of the complex.	0.036

## Sheet: C
Parameters related to Figure 3F and S3D.						Parameters for sigmoidal fits of single-cell dose response quantitative features from simulation results.
	AUC					MAX
Affinity	yMAX	KA	X0	AC10	R2	yMAX	KA	X0	AC10	R2
1	3000	0.2	4.9691	0.6	0.988	216	0.3	4.1989	0.6	0.988
0.015	2950	1.0	3.0028	1.7	0.992	225	1.6	2.3544	4.5	0.992
0.008	3040	1.1	4.1901	3.8	0.987	214	1.8	2.3370	6.5	0.999
0.002	3041	1.8	3.1574	11.7	0.999	208	2.4	2.8445	42.5	0.991
0.0005	2958	2.3	3.3552	40.8	0.999	225	3.1	1.9889	93.9	0.999
0.00025	3047	2.6	2.8722	69.2	0.999	217	3.7	1.4503	148.2	0.999

## Sheet: D
Parameters related to Figure 4C and S4.		Parameter description and values for stochastic simulation of single complex assembly and disassembly.
Parameter	Description	Default Value
Pform	Probability of spot formation dependent on time. A formed spot is assumed to stay active.	Uniform distribution of spots forming at regular intervals across given time scale.
Pbound	Probability of ligand remaining bound to receptor, driving recruitment of NEMO.	0.9
Kgrowth	Intrinsic Michaelis-Menten like rate of ubiquitin polymerization.	1.12*10-7
Klimit	Michaelis-Menten like kinetic constant limiting intrinsic polymerization as spot intensity increases.	0.1
Kdbasal	Rate of feedback activity on individual spots from basal DUB levels.	0.032
Kxbasal	Rate of activation of feedback due to ubiquitin polymerization and basal DUB recruitment for each spot.	23.3
Kxdbasal	Decay rate of basal feedback.	8.7*10-4
