# Supplementary material for: NEMO recruitment at single cytokine-receptor complexes shows quantized dynamics independent of ligand affinity
Source: Cell Rep. Author manuscript; Available in PMC 2026 Jan 24. (PMC12831165; doi:10.1016/j.celrep.2025.116637)
Supplement: 3 [file NIHMS2132741-supplement-3.zip]

Archive with 33 entries (26 files):
- quantizedDynamicsNEMO_SupplementalModel-main/
- quantizedDynamicsNEMO_SupplementalModel-main/HYDES_MODEL/
- quantizedDynamicsNEMO_SupplementalModel-main/HYDES_MODEL/README.md
- quantizedDynamicsNEMO_SupplementalModel-main/HYDES_MODEL/allSpotModel.m
- quantizedDynamicsNEMO_SupplementalModel-main/HYDES_MODEL/initParams.m
- quantizedDynamicsNEMO_SupplementalModel-main/HYDES_MODEL/main_sweep_runner.m
- quantizedDynamicsNEMO_SupplementalModel-main/HYDES_MODEL/paramVals_5000_1.mat
- quantizedDynamicsNEMO_SupplementalModel-main/HYDES_MODEL/scaleKdbasal.m
- quantizedDynamicsNEMO_SupplementalModel-main/HYDES_MODEL/setParam.m
- quantizedDynamicsNEMO_SupplementalModel-main/HYDES_MODEL/sweepAndPlot.m
- quantizedDynamicsNEMO_SupplementalModel-main/LICENSE
- quantizedDynamicsNEMO_SupplementalModel-main/README.md
- quantizedDynamicsNEMO_SupplementalModel-main/feature_extraction_with_bootstrapping/
- quantizedDynamicsNEMO_SupplementalModel-main/feature_extraction_with_bootstrapping/README.md
- quantizedDynamicsNEMO_SupplementalModel-main/feature_extraction_with_bootstrapping/feature_extraction_with_bootstrapping_AUTOMATED.m
- quantizedDynamicsNEMO_SupplementalModel-main/feature_extraction_with_bootstrapping/feature_extraction_with_bootstrapping_AUTOMATED_SimulatedData.m
- quantizedDynamicsNEMO_SupplementalModel-main/receptor_quantification_code/
- quantizedDynamicsNEMO_SupplementalModel-main/receptor_quantification_code/READ_ME.md
- quantizedDynamicsNEMO_SupplementalModel-main/receptor_quantification_code/compile_receptor_exps.Rmd
- quantizedDynamicsNEMO_SupplementalModel-main/receptor_quantification_code/individual_experiments/
- quantizedDynamicsNEMO_SupplementalModel-main/receptor_quantification_code/individual_experiments/82004_analysis.Rmd
- quantizedDynamicsNEMO_SupplementalModel-main/receptor_quantification_code/individual_experiments/82006_analysis.Rmd
- quantizedDynamicsNEMO_SupplementalModel-main/receptor_quantification_code/individual_experiments/82007_analysis.Rmd
- quantizedDynamicsNEMO_SupplementalModel-main/receptor_quantification_code/individual_experiments/82013_analysis.Rmd
- quantizedDynamicsNEMO_SupplementalModel-main/receptor_quantification_code/individual_experiments/82014_analysis.Rmd
- quantizedDynamicsNEMO_SupplementalModel-main/receptor_quantification_code/individual_experiments/82017_analysis.Rmd
- quantizedDynamicsNEMO_SupplementalModel-main/receptor_quantification_code/individual_experiments/82021_analysis.Rmd
- quantizedDynamicsNEMO_SupplementalModel-main/stochastic_numspots_model/
- quantizedDynamicsNEMO_SupplementalModel-main/stochastic_numspots_model/README.md
- quantizedDynamicsNEMO_SupplementalModel-main/stochastic_numspots_model/numspot_model.py
- quantizedDynamicsNEMO_SupplementalModel-main/tsa_analysis_code/
- quantizedDynamicsNEMO_SupplementalModel-main/tsa_analysis_code/2025-09-09_h-IL1R1_hfb-IL1B.ipynb
- quantizedDynamicsNEMO_SupplementalModel-main/tsa_analysis_code/READ_ME.md
