# Supplementary material for: NEMO recruitment at single cytokine-receptor complexes shows quantized dynamics independent of ligand affinity
Source: Cell Rep. Author manuscript; Available in PMC 2026 Jan 24. (PMC12831165; doi:10.1016/j.celrep.2025.116637)
Supplement: 3 [file NIHMS2132741-supplement-3.zip › quantizedDynamicsNEMO_SupplementalModel-main/HYDES_MODEL/README.md]

# HyDeS model for simulating EGFP-NEMO single complex spot intensity timecourses

This folder contains MATLAB scripts and default parameter values to simulate IKK spots.

## Getting Started
1. Download as ZIP
2. Make sure the HYDES_MODEL folder is in the MATLAB path.
3. Open `main_sweep_runner.m` in MATLAB

## Requirements
- MATLAB R2018b or earlier
- No addtional Toolboxes needed
