# Supplementary material for: NEMO recruitment at single cytokine-receptor complexes shows quantized dynamics independent of ligand affinity
Source: Cell Rep. Author manuscript; Available in PMC 2026 Jan 24. (PMC12831165; doi:10.1016/j.celrep.2025.116637)
Supplement: 3 [file NIHMS2132741-supplement-3.zip › quantizedDynamicsNEMO_SupplementalModel-main/HYDES_MODEL/allSpotModel.m]

function [dydt, PFM] = allSpotModel(t, y, p)
    numSpots = p(1);
    Pbound = p(2);
    K_growth = p(4);
    Kd_local = p(5);
    Kd_global = p(6);
    Kx_global = p(7);
    Kxd_global = p(8);
    Kx_local = p(9);
    Kxd_local = p(10);
    K_growth_limit = p(11);

    startTime = linspace(1, 1200, numSpots);
    PformVec = startTime < t;
    PFM = PformVec;

    dydt = zeros(2 * numSpots + 1, 1);

    for i = 1:numSpots
        formation = PformVec(i) * ceil(Pbound - rand) * K_growth / ...
                    (K_growth_limit + y(i));
        decay = Kd_local * y(i) * y(numSpots + i) + ...
                Kd_global * y(2 * numSpots + 1) * y(i);
        dydt(i) = formation - decay;
    end

    for i = numSpots+1:2*numSpots
        dydt(i) = Kx_local * y(i - numSpots) - Kxd_local * y(i);
    end

    dydt(2 * numSpots + 1) = Kx_global * sum(y(1:numSpots)) - ...
                             Kxd_global * y(2 * numSpots + 1);
end
