# Supplementary material for: NEMO recruitment at single cytokine-receptor complexes shows quantized dynamics independent of ligand affinity
Source: Cell Rep. Author manuscript; Available in PMC 2026 Jan 24. (PMC12831165; doi:10.1016/j.celrep.2025.116637)
Supplement: 3 [file NIHMS2132741-supplement-3.zip › quantizedDynamicsNEMO_SupplementalModel-main/HYDES_MODEL/initParams.m]

function p = initParams(paramRow)
    numSpots = 200;
    P_bound = 0.9;
    Dose = 100;

    p = zeros(1, 11);
    p(1:3) = [numSpots, P_bound, Dose];
    p(4:3+length(paramRow)) = 10.^paramRow;
    p(11) = 1e-1;         % K_growth_limit
    p(9)  = 1e7 * p(9);   % Kx_local scaling
    p(6:8) = 0;           % Remove global feedback
end
