# Supplementary material for: NEMO recruitment at single cytokine-receptor complexes shows quantized dynamics independent of ligand affinity
Source: Cell Rep. Author manuscript; Available in PMC 2026 Jan 24. (PMC12831165; doi:10.1016/j.celrep.2025.116637)
Supplement: 3 [file NIHMS2132741-supplement-3.zip › quantizedDynamicsNEMO_SupplementalModel-main/HYDES_MODEL/main_sweep_runner.m]

clear; close all; clc;

% Load base parameter set
params = load('paramVals_5000_1.mat', 'paramSet');
params = params.paramSet;

paramIdx = 3;
baseParams = initParams(params(paramIdx,:));

% Define where to save outputs
saveBaseDir = 'M:\LabUserFiles\Annie_Kim\QuantizedReceptor_Project_Results\IKKTRAJ_FIGS\bootstrap_automated_simulation';

%% Sweep over P_bound (p2)
sweepAndPlot(@(p, f) setParam(p, 2, f), ...
             [1.0, 0.5, 0.1, 0.001], ...
             baseParams, ...
             'Pbound', ...
             saveBaseDir);

%% Sweep over K_growth (p4)
sweepAndPlot(@(p, f) setParam(p, 4, f), ...
             [1, 0.5, 0.25, 0.1], ...
             baseParams, ...
             'Kgrowth', ...
             saveBaseDir);

%% Sweep over Kd_local (p5) with nonlinear scaling
sweepAndPlot(@(p, f) scaleKdbasal(p, f), ...
             [1.0, 0.5, 0.1, 0.001], ...
             baseParams, ...
             'Kdbasal', ...
             saveBaseDir);
