# Supplementary material for: NEMO recruitment at single cytokine-receptor complexes shows quantized dynamics independent of ligand affinity
Source: Cell Rep. Author manuscript; Available in PMC 2026 Jan 24. (PMC12831165; doi:10.1016/j.celrep.2025.116637)
Supplement: 3 [file NIHMS2132741-supplement-3.zip › quantizedDynamicsNEMO_SupplementalModel-main/HYDES_MODEL/scaleKdbasal.m]

function p = scaleKdbasal(p, factor)
    multiplier = 500;
    p(5) = multiplier * p(5) / (multiplier * factor + 1);
end
