# Supplementary material for: NEMO recruitment at single cytokine-receptor complexes shows quantized dynamics independent of ligand affinity
Source: Cell Rep. Author manuscript; Available in PMC 2026 Jan 24. (PMC12831165; doi:10.1016/j.celrep.2025.116637)
Supplement: 3 [file NIHMS2132741-supplement-3.zip › quantizedDynamicsNEMO_SupplementalModel-main/HYDES_MODEL/setParam.m]

function p = setParam(p, idx, value)
    p(idx) = value;
end
