# Supplementary material for: NEMO recruitment at single cytokine-receptor complexes shows quantized dynamics independent of ligand affinity
Source: Cell Rep. Author manuscript; Available in PMC 2026 Jan 24. (PMC12831165; doi:10.1016/j.celrep.2025.116637)
Supplement: 3 [file NIHMS2132741-supplement-3.zip › quantizedDynamicsNEMO_SupplementalModel-main/HYDES_MODEL/sweepAndPlot.m]

function sweepAndPlot(modifyFunc, factorArray, baseParams, paramName, saveBaseDir)

    numSpots = baseParams(1);
    simTrackData = struct();
    figure('Position', [100, 100, 4800, 400]);

    for i = 1:length(factorArray)
        p = modifyFunc(baseParams, factorArray(i));
        y0 = zeros(1, 2*numSpots + 1);
        tspan = linspace(0, 1000, 10000);

        [T, Y] = ode45(@allSpotModel, tspan, y0, [], p);

        idxPlot = floor(linspace(1, length(T), 1000));
        trackT = T(idxPlot);
        trackY = Y(idxPlot, 1:numSpots);

        simTrackData(i).T = trackT;
        simTrackData(i).Y = trackY;
        simTrackData(i).paramValue = p;

        tracks = trackY';
        [~, start_times] = max(tracks ~= 0, [], 2);
        valid_idx = start_times < 250;
        tracks_to_plot = tracks(valid_idx, :);
        start_times = start_times(valid_idx);

        subplot(1, length(factorArray), i); hold on;
        for k = 1:size(tracks_to_plot, 1)
            transparency = (250 - start_times(k)) / 250;
            plot(trackT, tracks_to_plot(k, :), ...
                'Color', [[47, 79, 79]/255, transparency]);
        end

        xlabel('Time (sec)');
        ylabel('Spot Intensity');
        ylim([0, 7e-5]);
        if p(2) < 0.005
            ylim([0, 1e-10]);
        end
        title(sprintf('%s = %.3e', paramName, p(find(strcmp({'Pbound','Kgrowth','Kdbasal'}, paramName))+1)));
    end

    filename = fullfile(saveBaseDir, sprintf('sweep_%s.pdf', paramName));
    set(gcf, 'PaperOrientation', 'landscape', ...
             'PaperPositionMode', 'manual', ...
             'PaperPosition', [0 0 30 8.5]);
    print(gcf, filename, '-dpdf', '-painters', '-bestfit');

    save(fullfile(saveBaseDir, sprintf('simTrackData_%s.mat', paramName)), 'simTrackData');
end
