# Supplementary material for: NEMO recruitment at single cytokine-receptor complexes shows quantized dynamics independent of ligand affinity
Source: Cell Rep. Author manuscript; Available in PMC 2026 Jan 24. (PMC12831165; doi:10.1016/j.celrep.2025.116637)
Supplement: 3 [file NIHMS2132741-supplement-3.zip › quantizedDynamicsNEMO_SupplementalModel-main/README.md]

# quantizedDynamicsNEMO\_SupplementalModel

Models and scripts used in paper 
"NEMO Recruitment at single cytokine-receptor complexes
shows quantized dynamics independent of ligand affinity".

## Overview

The following directories contain scripts, models, and notebooks for the following:

* `HYDES_MODEL`: IKK spots simulation
* `feature_extraction_with_bootstrapping`: Trajectory feature extraction
* `stochastic_numspots_model`: Number of spots simulation
* `receptor_quantification_code`: Surface receptor FACS analysis
* `tsa_analysis_code`: Thermal shift analysis

Respective descriptions, dependencies, and usages are specified in each directory's `README`
