# Supplementary material for: NEMO recruitment at single cytokine-receptor complexes shows quantized dynamics independent of ligand affinity
Source: Cell Rep. Author manuscript; Available in PMC 2026 Jan 24. (PMC12831165; doi:10.1016/j.celrep.2025.116637)
Supplement: 3 [file NIHMS2132741-supplement-3.zip › quantizedDynamicsNEMO_SupplementalModel-main/feature_extraction_with_bootstrapping/README.md]

# Script to analyze EGFP-NEMO single complex spot intensity timecourses

These MATLAB scripts perform boostrap analysis on trajectories and extracts 
quantitative features (AUC, Max, RateUp, etc.). 

## Requirements
- MATLAB R2018b or earlier
- No addtional Toolboxes needed
