# Supplementary material for: NEMO recruitment at single cytokine-receptor complexes shows quantized dynamics independent of ligand affinity
Source: Cell Rep. Author manuscript; Available in PMC 2026 Jan 24. (PMC12831165; doi:10.1016/j.celrep.2025.116637)
Supplement: 3 [file NIHMS2132741-supplement-3.zip › quantizedDynamicsNEMO_SupplementalModel-main/feature_extraction_with_bootstrapping/feature_extraction_with_bootstrapping_AUTOMATED.m]

%% Initialize workspace

clear;
clc;
close all;


%% Load the data back in
data_save_file = 'M:\LabUserFiles\Annie_Kim\QuantizedReceptor_Project_Results\IKKTRAJ_DATA\pooled_tracks_updated.mat';
load(data_save_file)
% 
data_save_file_2 = 'M:\LabUserFiles\Annie_Kim\QuantizedReceptor_Project_Results\IKKTRAJ_DATA\tracks_data_organized.mat';
load(data_save_file_2)

% Set base dimensions for each subplot
subplot_width = 300;  % Width of each subplot in pixels
subplot_height = 250; % Height of each subplot in pixels

save_dir = 'M:\LabUserFiles\Annie_Kim\QuantizedReceptor_Project_Results\IKKTRAJ_FIGS\bootstrap_automated';

  
%% choosing cells to ignore
    
ignore_tracks = cell(length(all_tracklists),1);

% Initialize each entry with the default value [0]
for i = 1:length(all_tracklists)
    ignore_tracks{i} = [0];  % Set default value for each track
end

% FOR IL1B ON U2OS DATA:
ignore_tracks{4} = [ignore_tracks{4}, 1];
ignore_tracks{8} = [ignore_tracks{8}, 4];
ignore_tracks{14} = [ignore_tracks{14}, 3, 4, 7];
ignore_tracks{22} = [ignore_tracks{22}, 6];
ignore_tracks{24} = [ignore_tracks{24}, 1];
ignore_tracks{30} = [ignore_tracks{30}, 4];
ignore_tracks{38} = [ignore_tracks{38}, 5];

% FOR IL1B ON A549 DATA:
% ignore_tracks{4} = [ignore_tracks{4}, 4];
% ignore_tracks{7} = [ignore_tracks{7}, 3];
% ignore_tracks{9} = [ignore_tracks{9}, 6];
% ignore_tracks{12} = [ignore_tracks{12}, 2];
% ignore_tracks{13} = [ignore_tracks{13}, 1];
% ignore_tracks{16} = [ignore_tracks{16}, 2];
% ignore_tracks{21} = [ignore_tracks{21}, 2];
% ignore_tracks{36} = [ignore_tracks{36}, 4];

% FOR TNF ON U2OS DATA:
% ignore_tracks{1} = [ignore_tracks{1}, 1, 2, 3];
% ignore_tracks{2} = [ignore_tracks{2}, 7];
% ignore_tracks{3} = [ignore_tracks{3}, 1, 2, 3, 6];
% ignore_tracks{4} = [ignore_tracks{4}, 1];
% ignore_tracks{5} = [ignore_tracks{5}, 2, 4, 5, 6];
% ignore_tracks{5} = [ignore_tracks{5}, 3, 4];
% ignore_tracks{7} = [ignore_tracks{7}, 1];
% ignore_tracks{10} = [ignore_tracks{10}, 1, 2];
% ignore_tracks{13} = [ignore_tracks{13}, 1, 2];
% ignore_tracks{15} = [ignore_tracks{15}, 2, 3];
% ignore_tracks{16} = [ignore_tracks{16}, 3];
% ignore_tracks{17} = [ignore_tracks{17}, 2];


% Define species categories and their corresponding subplot index
species_list = {'human', 'cat', 'bovine'};
%species_list = {'human', 'cat'};

species_colors = containers.Map({'human', 'mouse', 'rat', 'cat', 'bovine', 'rabbit'}, ...
    { [230, 159, 0] / 255, ...      % Orange
      [86, 180, 233] / 255, ...     % Sky Blue
      [0, 158, 115] / 255, ...      % Bluish Green
      [183, 159, 0] / 255, ...      % Mustard Yellow
      [0, 114, 178] / 255, ...      % Blue
      [213, 94, 0] / 255});         % Vermillion

%% Call the Jackknife Feature Extraction Function

num_samples = 5; 
[all_feature_data, ttest_results] = jackknife_feature_extraction(species_data, species_time, species_list, num_samples, save_dir, species_colors);

%% Getting ttest_results, the one in the function doesn't work

features = fieldnames(all_feature_data);
species = fieldnames(all_feature_data.(features{1}));

for i = 1:length(features)
    feature_data = all_feature_data.(features{i});
    for s = 1:length(species)
        species_name = species{s};
        if contains(features{i}, 'AUC') || contains(features{i}, 'MaxPeak') || contains(features{i}, 'RateIn')
            % ttest2 is for independent groups, ttest is for related groups
            [h, p_value, ci, stats] = ttest2(all_feature_data.(features{i}).('human'), all_feature_data.(features{i}).(species_name), 'Tail', 'left');
        else
            [h, p_value, ci, stats] = ttest2(all_feature_data.(features{i}).('human'),all_feature_data.(features{i}).(species_name), 'Tail', 'right');
        end
        cohen_d = abs(mean(all_feature_data.(features{i}).('human')) - mean(all_feature_data.(features{i}).(species_name)))/stats.sd;
        ttest_results.(features{i}).(species_name) = [h,p_value,ci',struct2array(stats),cohen_d]'; % [ rejection_result p ci_left ci_right tstat df sd effect_size]
        
        figure()
        histogram(all_feature_data.(features{i}).('human'), 'Normalization', 'pdf'); hold on;
        histogram(all_feature_data.(features{i}).(species_name), 'Normalization', 'pdf');
        legend('human', species_name);
        title(features{i});
        hold off;
    end
end

ttest_nested_table = ttest_results;
for i = 1:length(features)
   feature_name = features{i};
   ttest_nested_table.(feature_name) = struct2table(ttest_nested_table.(feature_name));
end

ttest_nested_table = struct2table(ttest_nested_table);
ttest_nested_table.Properties.RowNames = {'h','p','ci_left','ci_right','tstat','dof','sd','cohen_d'};


%% 
function [all_feature_data, ttest_results] = jackknife_feature_extraction(species_data, species_time, species_list, num_samples, save_dir, species_colors)
    features = struct();
    all_feature_data = struct('AUC', [struct('human', [], 'cat', [], 'bovine', [])],...
        'MaxPeak', [struct('human', [], 'cat', [], 'bovine', [])],...
        'RateIn', [struct('human', [], 'cat', [], 'bovine', [])],...
        'RateOut', [struct('human', [], 'cat', [], 'bovine', [])],...
        'FWHM', [struct('human', [], 'cat', [], 'bovine', [])]);
    
    for i = 1:length(species_list)
        species_name = species_list{i};
        tracks = species_data.(species_name);
        times = species_time.(species_name);
        num_tracks = length(tracks);
 
        if num_tracks < num_samples
            error('Not enough tracks for species %s to perform jackknife resampling.', species_name);
        end
 
        feature_results = [];
        
        % Now we select 'num_samples' trajectories at a time
        for j = 1:100000
            % Randomly select 'num_samples' tracks
            rand_indices = randperm(num_tracks, num_samples);
            jackknife_tracks = tracks(rand_indices);
            jackknife_times = times(rand_indices);
            
            % Compute mean trajectory
            max_time = max(cellfun(@max, jackknife_times));
            time_vector = 0:10:max_time;
            aligned_data = NaN(length(jackknife_tracks), length(time_vector));
            
            for k = 1:length(jackknife_tracks)
                track_time = jackknife_times{k};
                track_intSUM = jackknife_tracks{k};
                [~, idx] = ismember(track_time, time_vector);
                aligned_data(k, idx(idx > 0)) = track_intSUM;
            end
            
            mean_intSUM = nanmean(aligned_data, 1);
            
            % Extract features
            AUC = GetAUC(mean_intSUM);
            [max_value, time_at_max, time_half_rise, time_half_decay] = GetMaxAndHalfMaxTimes(mean_intSUM, time_vector);
            [rate_in, rate_in_int, rate_in_pt] = GetRateIn(mean_intSUM, time_vector, time_at_max);
            [rate_out, rate_out_int, rate_out_pt] = GetRateOut(mean_intSUM, time_vector, time_at_max); % This returns exponential decay fit
            fwhm = time_half_decay - time_half_rise;
            
            feature_results = [feature_results; AUC, max_value, rate_in, rate_out, fwhm];
            
            % Plot the first 10 iterations
            if j <= 10
                figure;
                hold on;
                
                % Plot all individual tracks
                for k = 1:length(jackknife_tracks)
                    track_time = jackknife_times{k};
                    track_intSUM = jackknife_tracks{k};
                    plot(track_time, track_intSUM, 'color', [0.7 0.7 0.7 0.3]); % light grey for individual tracks
                end
                
                % Plot the mean trajectory
                plot(time_vector, mean_intSUM, 'b', 'LineWidth', 2);
                
                % Plot the max value and half max points
                scatter(time_at_max, max_value, 'k', 'filled'); % Max point
                text(time_at_max, max_value, sprintf('Max: %.2f', max_value), 'VerticalAlignment', 'bottom');
                
                % Display rate in and rate out on the plot
                text(time_half_rise, mean_intSUM(time_half_rise == time_vector), sprintf('Rate In: %.5f', rate_in), 'VerticalAlignment', 'bottom', 'HorizontalAlignment', 'left');
                text(time_half_decay, mean_intSUM(time_half_decay == time_vector), sprintf('Rate Out: %.5f', rate_out), 'VerticalAlignment', 'bottom', 'HorizontalAlignment', 'left');
                
                % Plot the fitted rate in and rate out curves from GetRateIn and GetRateOut
                % These functions should return the correct fitted curves
                up_est_ind = find(time_vector >= rate_in_pt,1);
                up_time = time_vector(1:up_est_ind);
                plot(up_time, rate_in * up_time + rate_in_int, 'r--', 'LineWidth', 1.5); % Fitted rate in curve
                
                % Rate out: already plotted as exponential decay in GetRateOut function
                % Create the exponential decay curve
                down_est_ind = find(time_vector >= rate_out_pt,1);
                down_time = time_vector(down_est_ind:end);
                fitted_curve = rate_out_int * exp(-rate_out * down_time);
                % Plot the fitted curve on top of the data
                plot(down_time, fitted_curve, 'g--', 'LineWidth', 1.5); % Fitted rate out curve
                
                % Customize plot appearance
                title(sprintf('%s - Jackknife Iteration %d', species_name, j));
                xlabel('Time (s)');
                ylabel('intSUM');
                save_filename = fullfile(save_dir, sprintf('MeanTraj_%s_Iter%d.pdf', species_name, j));
                print(gcf, save_filename, '-dpdf', '-painters', '-bestfit');
                close;
            end
        end
        
        % Compute mean and standard deviation of extracted features
        fprintf('Number of iterations run: %d.\n',length(feature_results));
        features.(species_name).mean = mean(feature_results, 1, 'omitnan');
        features.(species_name).std = std(feature_results, 1, 'omitnan');
        
        % Store feature data for boxplot
        all_feature_data.AUC.(species_name) = [all_feature_data.AUC.(species_name); feature_results(:, 1)];
        all_feature_data.MaxPeak.(species_name) = [all_feature_data.MaxPeak.(species_name); feature_results(:, 2)];
        all_feature_data.RateIn.(species_name) = [all_feature_data.RateIn.(species_name); feature_results(:, 3)];
        all_feature_data.RateOut.(species_name) = [all_feature_data.RateOut.(species_name); feature_results(:, 4)];
        all_feature_data.FWHM.(species_name) = [all_feature_data.FWHM.(species_name); feature_results(:, 5)];
    end
    
    % Generate box plots for each feature
    features_list = fieldnames(all_feature_data);
    ttest_results = struct();
    for f = 1:length(features_list)
        feature_name = features_list{f};
        figure;
        boxplot(cell2mat(struct2cell(all_feature_data.(feature_name))'), species_list);
        title(sprintf('Box Plot of %s', feature_name));
        xlabel('Species');
        ylabel(feature_name);
        
        % Get handles for boxplot elements
        h = findobj(gca, 'Tag', 'Box'); % Find all box objects

        % Apply the color map
        p_values = zeros(1, 2); % left column for cat, right for bovine
        for i = 1:length(h)
            species_name = species_list{i};  % Get species name
            if isKey(species_colors, species_name)
                box_color = species_colors(species_name); % Get RGB color
                patch(get(h(i), 'XData'), get(h(i), 'YData'), box_color, 'FaceAlpha', 0.5, 'EdgeColor', 'k'); % Fill with color
            end
            
            if contains(feature_name, 'AUC') || contains(feature_name, 'MaxPeak') || contains(feature_name, 'RateIn')
                % ttest2 is for independent groups, ttest is for related groups
                [~, p_values(i)] = ttest2(all_feature_data.(feature_name).(species_name), all_feature_data.(feature_name).('human'), 'Tail', 'left');
            else
                [~, p_values(i)] = ttest2(all_feature_data.(feature_name).(species_name), all_feature_data.(feature_name).('human'), 'Tail', 'right');
            end
        end
        
        for i = 1:numel(species_list)
            species_name = species_list{i};
            ttest_results.(feature_name).(species_name) = p_values(i);
        end

        save_filename = fullfile(save_dir, sprintf('BoxPlot_%s.pdf', feature_name));
        print(gcf, save_filename, '-dpdf', '-painters', '-bestfit');
        close;
        
%         % Convert struct into a matrix (each column corresponds to a feature)
%         p_matrix = cell2mat(struct2cell(ttest_results))';  % Transpose to match rows
%         % Convert to table
%         p_table = array2table(p_matrix(2:end, :), 'VariableNames', features, 'RowNames', species_names);
% 
%         % Display result
%         disp(p_table);
    end
end


%% Feature Extraction Helper Functions
function AUC = GetAUC(In)
    AUC = max(In, 0);
    AUC = trapz(AUC);
    if isnan(AUC)
        AUC = NaN;
    end
end

function [max_value, time_at_max, time_half_rise, time_half_decay] = GetMaxAndHalfMaxTimes(trajectory, time)
    trajectory = double(trajectory);
    time = double(time);
    traj_start = trajectory(1);
    
    [max_value, max_idx] = max(trajectory);
    time_at_max = time(max_idx);
    
    half_max = (max_value-traj_start) / 2 + traj_start;
    [~, rise_idx] = min(abs(trajectory(1:max_idx) - half_max));
    time_half_rise = time(rise_idx);
    
    [~, decay_idx] = min(abs(trajectory(max_idx:end) - half_max));
    time_half_decay = time(max_idx + decay_idx - 1);
end

function [rate, intercept, max_time] = GetRateIn(In, time, max_time)
    
    if isnan(max_time)
        rate = NaN;
        return;
    end
    
    idx = find(time >= max_time, 1);
    if isempty(idx)
        rate = NaN;
        return;
    end
    
    p = polyfit(time(1:idx), In(1:idx), 1);
    rate = abs(p(1));
    intercept = p(2);
end

function [rate, intercept, max_time] = GetRateOut(In, time, max_time)
    
    if isnan(max_time)
        rate = NaN;
        intercept = NaN;
        return;
    end
    
    % Find the index of the selected time point
    idx = find(time >= max_time, 1);
    if isempty(idx) || idx >= length(time)
        rate = NaN;
        intercept = NaN;
        return;
    end
    
    % Extract decay phase
    decay_time = time(idx:end);
    decay_intensity = In(idx:end);
    
    % Remove any non-positive intensity values (avoid log issues)
    valid_idx = decay_intensity > 0;
    decay_time = decay_time(valid_idx);
    decay_intensity = decay_intensity(valid_idx);
    
    if length(decay_time) < 3
        rate = NaN;
        intercept = NaN;
        return;
    end

    % Log transformation for better numerical stability
    log_intensity = log(decay_intensity);
    
    % Perform linear regression on log-transformed data
    p = polyfit(decay_time, log_intensity, 1);
    
    % Extract rate and intercept from log-space fit
    rate = -p(1);  % Decay rate (B)
    intercept = exp(p(2));  % Convert log(A) back to A
    
    % Ensure rate is positive and reasonable
    if rate <= 0 || rate > 10  % Arbitrary upper bound to catch bad fits
        rate = NaN;
        intercept = NaN;
        return;
    end
end
