# Supplementary material for: NEMO recruitment at single cytokine-receptor complexes shows quantized dynamics independent of ligand affinity
Source: Cell Rep. Author manuscript; Available in PMC 2026 Jan 24. (PMC12831165; doi:10.1016/j.celrep.2025.116637)
Supplement: 3 [file NIHMS2132741-supplement-3.zip › quantizedDynamicsNEMO_SupplementalModel-main/feature_extraction_with_bootstrapping/feature_extraction_with_bootstrapping_AUTOMATED_SimulatedData.m]

%% Initialize workspace

clear;
clc;
close all;
%

%% Load the data back in
data_save_file = 'C:\Users\ahk60\Documents\MATLAB\HyDeS_IKK_model\possibility3__YES\simulation_tracks_kdbasal.mat';
load(data_save_file)


% Set base dimensions for each subplot
subplot_width = 300;  % Width of each subplot in pixels
subplot_height = 250; % Height of each subplot in pixels

save_dir = 'M:\LabUserFiles\Annie_Kim\QuantizedReceptor_Project_Results\IKKTRAJ_FIGS\bootstrap_automated_simulation';

%% Call the Jackknife Feature Extraction Function
clc;
num_samples = 5; 
jackknife_feature_extraction(simTrackData, num_samples, save_dir);

%% Adjusted Jackknife Feature Extraction Function for Kgrowth Comparison
function jackknife_feature_extraction(simTrackData, num_samples, save_dir)
    features = struct();
    % Define field names
    featureNames = {'AUC', 'MaxPeak', 'RateIn', 'RateOut', 'FWHM'};
    kValues = {'k1','k05','k01','k0001'};

    % Create an empty sub-structure
    emptySubStruct = cell2struct(repmat({[]}, size(kValues)), kValues, 2);

    % Initialize the main structure
    all_feature_data = cell2struct(repmat({emptySubStruct}, size(featureNames)), featureNames, 2);
    values = [simTrackData.Kgrowth];

    % Iterate over each Kgrowth value in simTrackData
    for i = 1:length(values)
        value = values(i);
        tracks = simTrackData(i).Y;  % Track data for the current Kgrowth value
        times = simTrackData(i).T;   % Corresponding times
        
%         % Identify columns where all values are zero
%         zero_cols = all(tracks == 0, 1);
%         tracks = tracks(:,~zero_cols);
        
        times = times';
        tracks = tracks';
        [~, start_idx] = max(tracks ~= 0, [], 2);
        start_times = times(start_idx);
        tracks = tracks(start_times < 240, :);
        start_times = start_times(start_times < 240);
        
        num_tracks = size(tracks,1)

        if num_tracks < num_samples
            error('Not enough tracks for Kgrowth %f to perform jackknife resampling.', value);
        end

        feature_results = [];

        % Perform Jackknife resampling
        for j = 1:10000
            rand_indices = randperm(num_tracks, num_samples);
            jackknife_tracks = tracks(rand_indices,:);
            jackknife_times = times;

            % Compute mean trajectory
            aligned_data = NaN(size(jackknife_tracks,1),length(times));
            [~, start_times] = max(jackknife_tracks ~= 0, [], 2);

            for k = 1:size(jackknife_tracks,1)
                track_start_time = start_times(k);
                aligned_data(k, :) = [jackknife_tracks(k,track_start_time:end) NaN(1,track_start_time-1)];
            end

            mean_intSUM = nanmean(aligned_data, 1);

            % Extract features
            AUC = GetAUC(mean_intSUM); 
            [max_value, time_at_max, time_half_rise, time_half_decay] = GetMaxAndHalfMaxTimes(mean_intSUM, jackknife_times);
            [rate_in, rate_in_int, rate_in_pt] = GetRateIn(mean_intSUM, jackknife_times, time_at_max);
            [rate_out, rate_out_int, rate_out_pt] = GetRateOut(mean_intSUM, jackknife_times, time_at_max);
            fwhm = time_half_decay - time_half_rise;

            feature_results = [feature_results; AUC, max_value, rate_in, rate_out, fwhm];

            % Plot  10 iterations
            if mod(j,1000) == 0
                figure;
                hold on;

                % Plot individual tracks
                for k = 1:size(jackknife_tracks,1)
                    track_time = jackknife_times;
                    track_intSUM = aligned_data(k,:);
                    plot(track_time, track_intSUM, 'color', [0.7 0.7 0.7 0.3]);
                end

                % Plot the mean trajectory
                plot(jackknife_times, mean_intSUM, 'b', 'LineWidth', 2);

                % Plot the max value and half max points
                scatter(time_at_max, max_value, 'k', 'filled');
                text(time_at_max, max_value, sprintf('Max: %.2f', max_value), 'VerticalAlignment', 'bottom');

                % Display rate in and rate out
                text(time_half_rise, mean_intSUM(time_half_rise == jackknife_times), sprintf('Rate In: %.5f', rate_in), 'VerticalAlignment', 'bottom', 'HorizontalAlignment', 'left');
                text(time_half_decay, mean_intSUM(time_half_decay == jackknife_times), sprintf('Rate Out: %.5f', rate_out), 'VerticalAlignment', 'bottom', 'HorizontalAlignment', 'left');

                % Plot fitted curves
                up_est_ind = find(jackknife_times >= rate_in_pt,1);
                up_time = jackknife_times(1:up_est_ind);
                plot(up_time, rate_in * up_time + rate_in_int, 'r--', 'LineWidth', 1.5);

                down_est_ind = find(jackknife_times >= rate_out_pt,1);
                down_time = jackknife_times(down_est_ind:end);
                fitted_curve = rate_out_int * exp(-rate_out * down_time);
                plot(down_time, fitted_curve, 'g--', 'LineWidth', 1.5);

                % Customize plot appearance
                title(sprintf('Kdbasal: %.3f - Jackknife Iteration %d', value, j));
                xlabel('Time (s)');
                ylabel('intSUM');
                saveas(gcf, fullfile(save_dir, sprintf('MeanTraj_Kdbasal%s_Iter%d.png', ['k' strrep(num2str(value),'.','')], j)));
                close;
            end
        end

        % Compute mean and std of extracted features
        features.(['k' strrep(num2str(value),'.','')]).mean = mean(feature_results, 1, 'omitnan');
        features.(['k' strrep(num2str(value),'.','')]).std = std(feature_results, 1, 'omitnan');

        % Store feature data for boxplot
        all_feature_data.AUC.(['k' strrep(num2str(value),'.','')]) = [all_feature_data.AUC.(['k' strrep(num2str(value),'.','')]); feature_results(:, 1)];
        all_feature_data.MaxPeak.(['k' strrep(num2str(value),'.','')]) = [all_feature_data.MaxPeak.(['k' strrep(num2str(value),'.','')]); feature_results(:, 2)];
        all_feature_data.RateIn.(['k' strrep(num2str(value),'.','')]) = [all_feature_data.RateIn.(['k' strrep(num2str(value),'.','')]); feature_results(:, 3)];
        all_feature_data.RateOut.(['k' strrep(num2str(value),'.','')]) = [all_feature_data.RateOut.(['k' strrep(num2str(value),'.','')]); feature_results(:, 4)];
        all_feature_data.FWHM.(['k' strrep(num2str(value),'.','')]) = [all_feature_data.FWHM.(['k' strrep(num2str(value),'.','')]); feature_results(:, 5)];
    end

    % Boxplot for each feature
    features_list = fieldnames(all_feature_data);
    for f = 1:length(features_list)
        feature_name = features_list{f};
        figure;

        % Convert structure to array, handling possible empty fields
        feature_data_cells = struct2cell(all_feature_data.(feature_name));
        feature_data = cellfun(@(x) x(:), feature_data_cells, 'UniformOutput', false);
        feature_data = horzcat(feature_data{:}); % Convert to matrix

        % Handle potential empty cases
        if isempty(feature_data)
            warning('No data available for feature: %s', feature_name);
            return;
        end

        % Compute statistics
        feature_med = median(feature_data, 1);
        feature_q1 = prctile(feature_data, 25, 1);
        feature_q3 = prctile(feature_data, 75, 1);

        % Define color
        darkMutedGreen = [47, 79, 79] / 255;
        
        p_bound = 0.9*values;

        % Plot mean
        plot(p_bound', feature_med, 'Color', darkMutedGreen, 'LineWidth', 2, 'DisplayName', [feature_name ' Mean']);
        hold on;

        % Plot shaded standard deviation region
        fill([p_bound flip(p_bound)], [feature_q3 flip(feature_q1)], ...
             darkMutedGreen, 'FaceAlpha', 0.2, 'EdgeColor', 'none');
        hold off;
        xlabel('Kd_{basal}');
        ylabel(feature_name);
        title(['Feature: ' feature_name]);
        save_filename = fullfile(save_dir, sprintf('LinePlot_%s_Kdbasal.pdf', feature_name));
        print(gcf, save_filename, '-dpdf', '-painters', '-bestfit');
        close;

    
        
        figure()
        boxplot(cell2mat(struct2cell(all_feature_data.(feature_name))'), 'Labels', cellstr(num2str(p_bound(:)))); % setting symbol empty omtis plotting fliers
        title(sprintf('Box Plot of %s', feature_name));
        xlabel('Kd_{basal}');
        ylabel(feature_name);

        % Colorize boxplot based on Kgrowth values
        h = findobj(gca, 'Tag', 'Box');
        for i = 1:length(h)
            patch(get(h(i), 'XData'), get(h(i), 'YData'), [47, 79, 79]/255, 'FaceAlpha', 0.5, 'EdgeColor', 'k');
        end

        save_filename = fullfile(save_dir, sprintf('BoxPlot_%s_Kdbasal_withFliers.pdf', feature_name));
        print(gcf, save_filename, '-dpdf', '-painters', '-bestfit');
        close;
    end
end


%% Feature Extraction Helper Functions
function AUC = GetAUC(In)
    AUC = max(In, 0);
    AUC = trapz(AUC);
    if isnan(AUC)
        AUC = NaN;
    end
end

function [max_value, time_at_max, time_half_rise, time_half_decay] = GetMaxAndHalfMaxTimes(trajectory, time)
    trajectory = double(trajectory);
    time = double(time);
    traj_start = trajectory(1);
    
    [max_value, max_idx] = max(trajectory);
    time_at_max = time(max_idx);
    
    half_max = (max_value-traj_start) / 2 + traj_start;
    [~, rise_idx] = min(abs(trajectory(1:max_idx) - half_max));
    time_half_rise = time(rise_idx);
    
    [~, decay_idx] = min(abs(trajectory(max_idx:end) - half_max));
    time_half_decay = time(max_idx + decay_idx - 1);
end

function [rate, intercept, max_time] = GetRateIn(In, time, max_time)
    
    if isnan(max_time)
        rate = NaN;
        return;
    end
    
    idx = find(time >= max_time, 1);
    if isempty(idx)
        rate = NaN;
        return;
    end
    
    p = polyfit(time(1:idx), In(1:idx), 1);
    rate = abs(p(1));
    intercept = p(2);
end

function [rate, intercept, max_time] = GetRateOut(In, time, max_time)
    
    if isnan(max_time)
        rate = NaN;
        intercept = NaN;
        return;
    end
    
    % Find the index of the selected time point
    idx = find(time >= max_time, 1);
    if isempty(idx) || idx >= length(time)
        rate = NaN;
        intercept = NaN;
        return;
    end
    
    % Extract decay phase
    decay_time = time(idx:end);
    decay_intensity = In(idx:end);
    
    % Remove any non-positive intensity values (avoid log issues)
    valid_idx = decay_intensity > 0;
    decay_time = decay_time(valid_idx);
    decay_intensity = decay_intensity(valid_idx);
    
    if length(decay_time) < 3
        rate = NaN;
        intercept = NaN;
        return;
    end

    % Log transformation for better numerical stability
    log_intensity = log(decay_intensity);
    
    % Perform linear regression on log-transformed data
    p = polyfit(decay_time, log_intensity, 1);
    
    % Extract rate and intercept from log-space fit
    rate = -p(1);  % Decay rate (B)
    intercept = exp(p(2));  % Convert log(A) back to A
    
    % Ensure rate is positive and reasonable
    if rate <= 0 || rate > 10  % Arbitrary upper bound to catch bad fits
        rate = NaN;
        intercept = NaN;
        return;
    end
end
