# Supplementary material for: NEMO recruitment at single cytokine-receptor complexes shows quantized dynamics independent of ligand affinity
Source: Cell Rep. Author manuscript; Available in PMC 2026 Jan 24. (PMC12831165; doi:10.1016/j.celrep.2025.116637)
Supplement: 3 [file NIHMS2132741-supplement-3.zip › quantizedDynamicsNEMO_SupplementalModel-main/receptor_quantification_code/READ_ME.md]

# Surface Receptor Analysis
This directory contains scripts for analyzing our surface receptor FACS experiments. Individual scripts are provided for each experiment, following the same analysis workflow, with experimental conditions outlined below. The final compiled plots for Supplemental Figures S2E and S2F are generated in `compile_receptor_exps.Rmd`.

## Experimental Conditions
| Exp | File | Cell Line | Receptor | Rep |
| --- | --- | --- | --- | --- |
| 82006 | `A549cells_A549_IL1R1PE_Tube_004_005.fcs_8532` | A549 | IL-1R1 | 1 |
| 82006 | `A549cells_A549_IL1R1_Tube_029_030.fcs_10268` | A549 | IL-1R1 | 2 |
| 82006 | `A549cells_A549_IL1R1_Tube_030_031.fcs_8978` | A549 | IL-1R1 | 3 |
| 82006 | `A549cells_U2OS_IL1R1_Tube_023_024.fcs_11387` | U2OS | IL-1R1 | 1 |
| 82006 | `A549cells_U2OS_IL1R1_Tube_043_044.fcs_7328` | U2OS | IL-1R1 | 2 |
| 82006 | `A549cells_U2OS_IL1R1_Tube_044_045.fcs_7295` | U2OS | IL-1R1 | 3 |
| 82004 | `A549_cells_IL1_R2_1_10_Tube_009_009.fcs_10988` | A549 | IL-1R2 | 1 |
| 82007 | `U2OS cells_IL1R2_NoIFN_Tube_019_020.fcs_6857` | U2OS | IL-1R2 | 1 |
| 82017 | `Specimen_001_IL1R2_U2OS_Tube_007_007.fcs_12580` | U2OS | IL-1R2 | 2 |
| 82017 | `Specimen_001_IL1R2_U2OS_Tube_008_008.fcs_13396` | U2OS | IL-1R2 | 3 |
| 82021 | `Samples_IL1R3_Tube_007.fcs_0000000000000010000` | A549 | IL-1R3 | 1 |
| 82021 | `Samples_IL1R3_Tube_008.fcs_0000000000000010000` | A549 | IL-1R3 | 2 |
| 82021 | `Samples_IL1R3_Tube_009.fcs_0000000000000010000` | A549 | IL-1R3 | 3 |
| 82017 | `Specimen_001_IL1R3_U2OS_Tube_009_009.fcs_13849` | U2OS | IL-1R3 | 1 |
| 82013 | `U2OS_WT_samples_IL1R3_NoIFN_NoTNF_Tube_011_012.fcs_26552` | U2OS | IL-1R3 | 2 |
| 82014 | `U2OS_WT_samples_NoFIX_IL1R3_NoIFN_NoTNF_Tube_011_012.fcs_20778` | U2OS | IL-1R3 | 3 |
