# Supplementary material for: NEMO recruitment at single cytokine-receptor complexes shows quantized dynamics independent of ligand affinity
Source: Cell Rep. Author manuscript; Available in PMC 2026 Jan 24. (PMC12831165; doi:10.1016/j.celrep.2025.116637)
Supplement: 3 [file NIHMS2132741-supplement-3.zip › quantizedDynamicsNEMO_SupplementalModel-main/receptor_quantification_code/compile_receptor_exps.Rmd]

---
output: html_document
editor_options: 
  chunk_output_type: console
---
```{r}
library(tidyverse)
```

```{r}
# read in all single cell receptor counts

file_paths <- list.files(pattern = '.*_single_cell_receptor_numbers\\.csv$', recursive = TRUE)
df_list <- c()

for (path in file_paths) {
  print(path)
  exp_num <- str_split(str_split(path, '/', simplify = T)[[1]], '_', simplify = T)[[1]]
  if (exp_num == 'titration') {exp_num <- '82004'}
  print(exp_num)
  df_list[[exp_num]] <- read_csv(path, col_types = cols()) %>% mutate(exp = as.character(exp_num), .before = sample)
}

combined <- bind_rows(df_list) %>% select(-cell_line)

# sample naming map
# file names are messy, clean up here
sample_mapping <- read_csv('sample_mapping_ref.csv', col_types = cols())

clean_combined <- left_join(combined, sample_mapping, by = 'sample') %>%
  mutate(label = paste0(cell_line, ' ', receptor, ' #', as.character(replicate)))
```

```{r}
# color palette
cell_line_colors <- c('A549' = '#f29c2c', 'U2OS' = '#4f61e8')
receptor_colors <- c('IL-1R1' = '#fafc58', 'IL-1R2' = '#5aeb36', 'IL-1R3' = '#e17dfa')

get_rectangle_coords <- function(data) {
  data %>%
    group_by(receptor) %>%
    summarise(xmin = min(as.numeric(label)) - 0.4,
              xmax = max(as.numeric(label)) + 0.4,
              .groups = 'drop') %>%
    mutate(ymin = -Inf,
           ymax = Inf)
  }

plot_data <- clean_combined %>%
  dplyr::filter((exp == '82006' & receptor == 'IL-1R1') | (exp %in% c('82004', '82007', '82017') & receptor == 'IL-1R2') | (exp %in% c('82021', '82017', '82013', '82014') & receptor == 'IL-1R3')) %>%
  group_by(label) %>%
  mutate(q1 = quantile(corrected_receptors, 0.25, na.rm = TRUE),
         q3 = quantile(corrected_receptors, 0.75, na.rm = TRUE),
         iqr = q3 - q1,
         lower_bound = q1 - 1.5 * iqr,
         upper_bound = q3 + 1.5 * iqr) %>%
  dplyr::filter(corrected_receptors >= lower_bound & corrected_receptors <= upper_bound) %>%
  dplyr::select(-q1, -q3, -iqr, -lower_bound, -upper_bound) %>%
  ungroup() %>%
  dplyr::arrange(receptor, cell_line, replicate) %>%
  mutate(label = fct_inorder(label))

rect_coords <- get_rectangle_coords(plot_data)

library(ggnewscale)

p <- plot_data %>%
  ggplot(aes(x = label, y = corrected_receptors)) +
    geom_rect(data = rect_coords,
              aes(xmin = xmin, xmax = xmax, ymin = ymin, ymax = ymax, fill = receptor),
              alpha = 0.3,
              inherit.aes = FALSE) +
    scale_fill_manual(values = receptor_colors, name = 'Receptor') +
    new_scale_fill() +
    geom_violin(aes(fill = cell_line, color = cell_line), width = 0.8, alpha = 1.0, scale = 'width') +  # normalize width of violins to visualize better
    geom_boxplot(outlier.alpha = 0, width = 0.15, fill = 'white', alpha = 1.0) +
    stat_summary(fun = median, geom = 'text', aes(label = round(after_stat(y), 1)), 
                 vjust = -0.5, size = 2, fontface = 'bold', color = '#f25550') +
    scale_color_manual(values = cell_line_colors, guide = 'none') +
    scale_fill_manual(values = cell_line_colors, name = 'Cell Line') +
    scale_y_continuous() +
    labs(x = '', y = 'Receptors per Cell') +
    theme_bw() +
    theme(axis.text.x = element_text(angle = 90, vjust = 0.5, hjust = 1))

ggsave('compiled_receptor_counts.pdf', plot = p, width = 7, height = 3)

write_csv(plot_data, 'compiled_receptor_numbers.csv') # save final df for reproducing plot
```

```{r}
### barplot of averages across triplicates
summary_data <- plot_data %>%
  group_by(cell_line, receptor, label) %>%  # first get replicate means
  summarise(replicate_mean = mean(corrected_receptors), .groups = 'drop') %>%
  group_by(cell_line, receptor) %>%  # then average the replicate means
  summarise(mean_receptors = mean(replicate_mean), .groups = 'drop') %>%
  mutate(condition = paste(cell_line, receptor))

replicate_means <- plot_data %>%
  group_by(cell_line, receptor, label) %>%
  summarise(
    replicate_mean = mean(corrected_receptors),
    .groups = 'drop'
  ) %>%
  mutate(condition = paste(cell_line, receptor))

p <- summary_data %>%
  ggplot(aes(x = receptor, y = mean_receptors, fill = cell_line)) +
    geom_col(alpha = 0.7, width = 0.7, position = position_dodge(width = 0.8)) +
    geom_point(data = replicate_means, 
               aes(x = receptor, y = replicate_mean, fill = cell_line), 
               size = 3, shape = 21, color = 'black', alpha = 1.0,
               position = position_dodge(width = 0.8)) +
    geom_text(aes(label = round(mean_receptors, 1)), 
              vjust = -0.5, size = 2, fontface = 'bold', color = '#f25550',
              position = position_dodge(width = 0.8)) +
    scale_fill_manual(values = cell_line_colors, name = 'Cell Line') +
    labs(x = '', y = 'Average Receptors per Cell') +
    theme_bw() +
    theme(axis.text.x = element_text(angle = 0, hjust = 0.5))

ggsave('average_receptor_counts.pdf', p, width = 3, height = 3)

write_csv(summary_data, 'average_receptor_counts.csv')
```
