# Supplementary material for: NEMO recruitment at single cytokine-receptor complexes shows quantized dynamics independent of ligand affinity
Source: Cell Rep. Author manuscript; Available in PMC 2026 Jan 24. (PMC12831165; doi:10.1016/j.celrep.2025.116637)
Supplement: 3 [file NIHMS2132741-supplement-3.zip › quantizedDynamicsNEMO_SupplementalModel-main/receptor_quantification_code/individual_experiments/82004_analysis.Rmd]

---
output:
  pdf_document: default
  html_document: default
editor_options:
  chunk_output_type: console
---
```{r}
library(flowCore)
library(flowWorkspace)
library(CytoML)
library(ggcyto)
library(tidyverse)
library(openCyto)
library(ggpmisc)
```

### COMPARISON OF BEAD CALIBRATION

```{r}
### just for comparison of bead calibration between the two experiments
x_range <- seq(2.0, 4.0, by = 0.1)
# calibration curves from bead experiments
y_exp1 <- 1.013 * x_range + 0.8599
y_exp2 <- 1.0018 * x_range + 0.7161  
y_exp3 <- 0.9927 * x_range + 0.5505
y_exp4 <- 0.9791 * x_range + 0.8312
y_exp5 <- 0.988 * x_range + 0.6817
y_exp6 <- 0.9965 * x_range + 0.5581
y_exp7 <- 1.0357 * x_range + 0.5597
y_exp8 <- 1.0284 * x_range + 0.5333

png('calibration_comparison.png', width = 800, height = 800, units = "px", res = 100)

plot(x_range, y_exp1, type = "l", col = "blue", lwd = 2,
     xlim = c(2.0, 4.0), ylim = c(2.5, 4.8),
     xlab = "Log10 Geometric Mean Fluorescence",
     ylab = "Log10 MESF",
     main = "Bead Calibration Comparison")
lines(x_range, y_exp2, col = "red", lwd = 2)
lines(x_range, y_exp3, col = 'orange', lwd = 2)
lines(x_range, y_exp4, col = 'lightgreen', lwd = 2)
lines(x_range, y_exp5, col = 'darkgreen', lwd = 2)
lines(x_range, y_exp6, col = 'violet', lwd = 2)
lines(x_range, y_exp7, col = 'maroon', lwd = 2)
lines(x_range, y_exp8, col = 'lightblue', lwd = 2)

# vertical line at x = 2.5 as example
x_target <- 2.5
abline(v = x_target, col = "gray", lty = 2, lwd = 1)

# calculate y-values at x = 2.5 for each experiment
y_intersect1 <- 1.013 * x_target + 0.8599
y_intersect2 <- 1.0018 * x_target + 0.7161
y_intersect3 <- 0.9927 * x_target + 0.5505
y_intersect4 <- 0.9791 * x_target + 0.8312
y_intersect5 <- 0.988 * x_target + 0.6817
y_intersect6 <- 0.9965 * x_target + 0.5581
y_intersect7 <- 1.0357 * x_target + 0.5597
y_intersect8 <- 1.0284 * x_target + 0.5333

# label intersection points
points(x_target, y_intersect1, col = "blue", pch = 19, cex = 1.0)
points(x_target, y_intersect2, col = "red", pch = 19, cex = 1.0)
points(x_target, y_intersect3, col = "orange", pch = 19, cex = 1.0)
points(x_target, y_intersect4, col = "lightgreen", pch = 19, cex = 1.0)
points(x_target, y_intersect5, col = "darkgreen", pch = 19, cex = 1.0)
points(x_target, y_intersect6, col = "violet", pch = 19, cex = 1.0)
points(x_target, y_intersect7, col = 'maroon', pch = 19, cex = 1.0)
points(x_target, y_intersect8, col = 'lightblue', pch = 19, cex = 1.0)

text(x_target + 0.1, y_intersect1, round(y_intersect1, 3), col = "blue", cex = 0.7)
text(x_target + 0.1, y_intersect2, round(y_intersect2, 3), col = "red", cex = 0.7)
text(x_target + 0.1, y_intersect3, round(y_intersect3, 3), col = "orange", cex = 0.7)
text(x_target + 0.1, y_intersect4, round(y_intersect4, 3), col = "lightgreen", cex = 0.7)
text(x_target + 0.1, y_intersect5, round(y_intersect5, 3), col = "darkgreen", cex = 0.7)
text(x_target + 0.1, y_intersect6, round(y_intersect6, 3), col = "violet", cex = 0.7)
text(x_target + 0.1, y_intersect7, round(y_intersect7, 3), col = 'maroon', cex = 0.7)
text(x_target + 0.1, y_intersect8, round(y_intersect8, 3), col = 'lightblue', cex = 0.7)

legend("topleft", 
       legend = c("Exp 1: y = 1.013x + 0.8599",
                  "Exp 2: y = 1.0018x + 0.7161",
                  "Exp 3: y = 0.9927x + 0.5505",
                  "Exp 4: y = 0.9791x + 0.8312",
                  "Exp 5: y = 0.988x + 0.6817",
                  "Exp 6: y = 0.9965x + 0.5581",
                  "Exp 7: y = 1.0357x + 0.5597",
                  "Exp 8: y = 1.0284x + 0.5333"),
       col = c("blue", "red", 'orange', 'lightgreen', 'darkgreen', 'violet', 'maroon', 'lightblue'), 
       lty = 1, lwd = 2,
       cex = 0.8)

dev.off()

### barplot of resulting MESF values when log GMF = 2.5 as an example
x_target <- 2.5

# calculate y-values (Log10 MESF) at x = 2.5 for each experiment
slopes <- c(1.013, 1.0018, 0.9927, 0.9791, 0.988, 0.9965, 1.0357, 1.0284)
intercepts <- c(0.8599, 0.7161, 0.5505, 0.8312, 0.6817, 0.5581, 0.5597, 0.5333)
y_intersects <- slopes * x_target + intercepts

# convert to linear for MESF values
mesf_values <- 10^y_intersects

# plot
colors <- c("blue", "red", "orange", "lightgreen", "darkgreen", "violet", 'maroon', 'lightblue')
exp_names <- paste("Exp", 1:8)

max_val <- max(mesf_values)
y_limit <- max_val * 1.15  # padding for text labels

png('calibration_comparison_mesf_barplot.png', width = 800, height = 500, units = "px", res = 100)

barplot(mesf_values, 
        names.arg = exp_names,
        col = colors,
        main = paste("MESF at Log10 GMF =", x_target),
        ylab = "MESF (Molecules)",
        xlab = "",
        ylim = c(0, y_limit))  # adjust y limits

# text labels
text(x = seq(0.7, by = 1.2, length.out = 8), 
     y = mesf_values + max(mesf_values) * 0.05, 
     labels = round(mesf_values, 0), 
     cex = 0.8)

dev.off()
```

# BUILD CALIBRATION CURVE FOR TITRATION EXPERIMENTS BY POOLING PREVIOUS BEAD SAMPLES

```{r}
# known_mesf <- c(474, 5359, 23843, 62336)

read_and_clean <- function(exp_label, path) {
  cleaned <- read_csv(path) %>% mutate(exp = as.character(exp_label), .before = 1) %>% mutate(Population = basename(Population))
  return(cleaned)
}

# read in previous bead curves
df_list <- c()
csv_paths <- list.files(pattern = '_beadpops.csv$')

for (path in csv_paths) {
  df_list[[path]] <- read_and_clean(str_split(path, pattern = '_', simplify = T)[[1]], path)
}

combined <- bind_rows(df_list)

# cleanup population labels
combined <- combined %>%
  mutate(Population = case_when(
    str_detect(Population, regex("^low", ignore_case = TRUE)) ~ "Low",
    str_detect(Population, regex("mid.*low|med.*low", ignore_case = TRUE)) ~ "Mid-Low", 
    str_detect(Population, regex("mid.*high|med.*high", ignore_case = TRUE)) ~ "Mid-High",
    str_detect(Population, regex("^high|^hi$", ignore_case = TRUE)) ~ "High",
    TRUE ~ "Unknown"))

# plot
model <- lm(Log_MESF ~ Log_Fluorescence, data = combined)
slope <- coef(model)[2]
intercept <- coef(model)[1]
r_squared <- summary(model)$r.squared

p <- combined %>%
  ggplot(aes(x = Log_Fluorescence, y = Log_MESF)) +
  geom_point() +
  geom_smooth(method = "lm", se = TRUE) + # 95% CI
  labs(x = 'Log10 GMF', y = 'Log10 MESF') +
  annotate("text", 
           x = min(combined$Log_Fluorescence), 
           y = max(combined$Log_MESF),
           label = sprintf("y = %.2fx + %.2f, R² = %.4f", slope, intercept, r_squared),
           hjust = 0, vjust = 1, size = 4) +
  theme_bw()

ggsave('pooled_curve.png', plot = p, width = 4, height = 4)
```

# ALSO NEED TO POOL AN ISOTYPE CONTROL

```{r}

isotype_ctrl_82006 <- readRDS('82006_a549_isotype_ctrl.rds')
isotype_ctrl_82021 <- readRDS('82021_a549_isotype_ctrl.rds')
isotype_ctrl_82022 <- readRDS('82022_a549_isotype_ctrl.rds')
isotype_ctrl_82023 <- readRDS('82023_a549_isotype_ctrl.rds')

isotype_ctrl_avg <- mean(c(isotype_ctrl_82006, isotype_ctrl_82021, isotype_ctrl_82022, isotype_ctrl_82023))
```

# ANALYSIS OF SAMPLE FROM TITRATION EXPERIMENT

```{r}
# read in flow workspace
ws <- open_flowjo_xml('../JAC_Files/titration_experiments_NO_BEADS/82004/82004_titration_A549_031119.wsp')

fj_ws_get_sample_groups(ws)
fj_ws_get_samples(ws)

gs_samples <- flowjo_to_gatingset(ws, name = 'All Samples')

target_samples <- c('A549_cells_IL1_R1_1_10_Tube_003_003.fcs_10601',
                    'A549_cells_IL1_R2_1_10_Tube_009_009.fcs_10988',
                    'A549_cells_Unstained_Tube_001_001.fcs_7137')

gs_samples <- gs_samples[target_samples]

# check gate trees
gate_trees <- lapply(sampleNames(gs_samples), function(sample) {
  gs_get_pop_paths(gs_samples[sample])
})

for(i in seq_along(gate_trees)) {
  cat("Sample:", sampleNames(gs_samples)[i], "\n")
  cat("Gates:", paste(gate_trees[[i]], collapse = ", "), "\n\n")
}

# plot sample gates
for (sample in target_samples) {
  p <- autoplot(gs_samples[[sample]], bins = 100) + theme_bw()
  file_name <- paste0(strsplit(sample, '.', fixed = T)[[1]][1], '_GATING.png')
  ggsave(file_name, plot = p, height = 8, width = 8)
}
```

```{r}
# get the transformation parameters previously used to log transform data
trans_params <- gh_get_transformations(gs_samples[[1]]) # just use one of the samples, params are the same across samples
pe_transform <- trans_params[["PE-A"]]
pe_env <- environment(pe_transform)
offset <- pe_env$offset
scale <- pe_env$scale
decade <- pe_env$decade

# inverse function to get back linear values
inverse_log_transform <- function(transformed_value, offset, scale, decade) {
  log_value <- transformed_value * decade / scale
  linear_value <- 10^(log_value + log10(offset))
  return(linear_value)
}
```

```{r}
# samples - extract LINEAR geometric means
sample_names <- sampleNames(gs_samples)

# named numeric to store calculations
pe_geometric_means_linear <- numeric(length(sample_names))
names(pe_geometric_means_linear) <- sample_names

for(i in 1:length(sample_names)) {
  sample_data <- gs_pop_get_data(gs_samples[i], "Single Cells")[[1]]
  pe_values_transformed <- exprs(sample_data)[, "PE-A"]
  
  # calculate geometric mean in transformed space, then convert to linear
  geometric_mean_transformed <- mean(pe_values_transformed)
  pe_geometric_means_linear[i] <- inverse_log_transform(geometric_mean_transformed, offset, scale, decade) # inverse transform
}
```

```{r}
# convert to mesf
linear_fluorescence_to_mesf <- function(linear_fluorescence) {
  log_fl <- log10(linear_fluorescence) # log10 the fluorescence
  log_mesf <- 0.73 + 0.98 * log_fl # plug into pooled lm
  mesf <- 10^log_mesf # convert back to linear
  return(mesf)
}

results_df <- data.frame(
 sample = target_samples,
 uncorrected_receptors = sapply(target_samples, function(x) {round(linear_fluorescence_to_mesf(pe_geometric_means_linear[x]))}), # uncorrected
 corrected_receptors = sapply(target_samples, function(x) {corrected_fluorescence <- max(pe_geometric_means_linear[x] - isotype_ctrl_avg, 1)
   round(linear_fluorescence_to_mesf(corrected_fluorescence))}), # isotype bg corrected
 row.names = NULL
)

print(results_df)

write_csv(results_df, 'titration_exp_population_level_receptor_numbers.csv')
```

```{r}
# storage for per cell calculations
per_cell_receptors <- list()

for(sample in target_samples) {
  # retrieve single cell data
  sample_data <- gs_pop_get_data(gs_samples[sample], "Single Cells")[[1]]
  pe_values_transformed <- exprs(sample_data)[, "PE-A"]
  
  # convert each cell's transformed value back to linear
  pe_values_linear <- sapply(pe_values_transformed, function(x) {
    inverse_log_transform(x, offset, scale, decade)
  })
  
  # convert each cell's linear fluorescence to receptor numbers
  uncorrected_receptors_per_cell <- linear_fluorescence_to_mesf(pe_values_linear)
  
  # background correct each cell (subtract IgG background, set minimum to 0)
  corrected_receptors_per_cell <- pmax(uncorrected_receptors_per_cell - 
                                       linear_fluorescence_to_mesf(isotype_ctrl_avg), 0)
  
  # Store results
  per_cell_receptors[[sample]] <- data.frame(
    sample = sample,
    uncorrected_receptors = uncorrected_receptors_per_cell,
    corrected_receptors = corrected_receptors_per_cell
  )
}

# combine into one dataframe
all_cells_df <- do.call(rbind, per_cell_receptors)
rownames(all_cells_df) <- NULL

write_csv(all_cells_df, 'titration_exp_single_cell_receptor_numbers.csv')
```

```{r}
p <- ggplot(all_cells_df, aes(x = sample, y = corrected_receptors + 1, fill = sample)) +
  geom_violin(alpha = 0.5, scale = "width") +
  geom_boxplot(width = 0.1, alpha = 0.8, outlier.shape = NA) +
  stat_summary(fun = median, geom = "point", size = 2, color = "black") +
  scale_x_discrete(labels = c('A549 IL1-R1', 'A549 IL1-R2', 'A549 Unstained')) +
  scale_y_continuous(trans = "pseudo_log", breaks = c(0, 10, 100, 1000, 10000)) +
  labs(x = "", y = "Receptors per Cell") +
  theme_bw() +
  theme(legend.position = "none") +
  scale_fill_brewer(type = "qual", palette = "Set1")

ggsave('titration_exp_violin.pdf', plot = p, device = 'pdf', width = 12, height = 4)
```
