# Supplementary material for: NEMO recruitment at single cytokine-receptor complexes shows quantized dynamics independent of ligand affinity
Source: Cell Rep. Author manuscript; Available in PMC 2026 Jan 24. (PMC12831165; doi:10.1016/j.celrep.2025.116637)
Supplement: 3 [file NIHMS2132741-supplement-3.zip › quantizedDynamicsNEMO_SupplementalModel-main/receptor_quantification_code/individual_experiments/82006_analysis.Rmd]

---
output:
  pdf_document: default
  html_document: default
editor_options:
  chunk_output_type: console
---
```{r}
library(flowCore)
library(flowWorkspace)
library(CytoML)
library(ggcyto)
library(tidyverse)
library(openCyto)
```

# EXPERIMENT 82006 - U2OS IL1R1 (3) + A549 IL1R1 (3)
```{r}
ws <- open_flowjo_xml('../JAC_Files/82006_staining_receptors_cells/82006_receptor_number_031919.wsp')

# check sample groups
fj_ws_get_sample_groups(ws)
fj_ws_get_samples(ws)

# this line produces warning but beads are not in a group so we have to subset from all samples
gs_beads <- flowjo_to_gatingset(ws, name = 'All Samples')["Beads_Tube_001_001.fcs_10149"]

p <- autoplot(gs_beads[[1]], bins = 100) + theme_bw()
ggsave('bead_gates.png', plot = p, height = 8, width = 8)

# separate groups for A549 and U2OS samples (diff gating strategy)
A549_IL1R1 <- flowjo_to_gatingset(ws, name = 'A549_GtIgG_IL1R1') # A549 IL1R1 samples
U2OS_IL1R1 <- flowjo_to_gatingset(ws, name = 'U2OS_GtIgG_IL1R1') # U2OS IL1R1 samples

sampleNames(A549_IL1R1)
sampleNames(U2OS_IL1R1)

# gating strategy used
plot(A549_IL1R1)
plot(U2OS_IL1R1)

# plots for visualizing gating strategy
p <- autoplot(A549_IL1R1[['A549cells_A549_GtIgGPE_Tube_006_007.fcs_8509']], bins = 100) + theme_bw() # A549 isotype control
ggsave('A549cells_A549_GtIgGPE_Tube_006_007_GATING.png', plot = p, height = 8, width = 8)

p <- autoplot(A549_IL1R1[['A549cells_A549_IL1R1PE_Tube_004_005.fcs_8532']], bins = 100) + theme_bw() # A549 IL1R1 (not sure why only this rep is labeled PE)
ggsave('A549cells_A549_IL1R1PE_Tube_004_005_GATING.png', plot = p, height = 8, width = 8)

p <- autoplot(A549_IL1R1[['A549cells_A549_IL1R1_Tube_029_030.fcs_10268']], bins = 100) + theme_bw() # A549 IL1R1
ggsave('A549cells_A549_IL1R1_Tube_029_030_GATING.png', plot = p, height = 8, width = 8)

p <- autoplot(A549_IL1R1[['A549cells_A549_IL1R1_Tube_030_031.fcs_8978']], bins = 100) + theme_bw() # A549 IL1R1
ggsave('A549cells_A549_IL1R1_Tube_030_031_GATING.png', plot = p, height = 8, width = 8)

p <- autoplot(U2OS_IL1R1[['A549cells_U2OS_GtIgG_Tube_025_026.fcs_10471']], bins = 100) + theme_bw() # U2OS isotype control
ggsave('A549cells_U2OS_GtIgG_Tube_025_026_GATING.png', plot = p, height = 8, width = 8)

p <- autoplot(U2OS_IL1R1[['A549cells_U2OS_IL1R1_Tube_023_024.fcs_11387']], bins = 100) + theme_bw() # U2OS IL1R1
ggsave('A549cells_U2OS_IL1R1_Tube_023_024_GATING.png', plot = p, height = 8, width = 8)

p <- autoplot(U2OS_IL1R1[['A549cells_U2OS_IL1R1_Tube_043_044.fcs_7328']], bins = 100) + theme_bw() # U2OS IL1R1
ggsave('A549cells_U2OS_IL1R1_Tube_043_044_GATING.png', plot = p, height = 8, width = 8)

p <- autoplot(U2OS_IL1R1[['A549cells_U2OS_IL1R1_Tube_044_045.fcs_7295']], bins = 100) + theme_bw() # U2OS IL1R1
ggsave('A549cells_U2OS_IL1R1_Tube_044_045_GATING.png', plot = p, height = 8, width = 8)
```

```{r}
# get transformation parameters used
trans_params <- gh_get_transformations(A549_IL1R1[[1]]) # just use one of the samples, params are the same across samples
pe_transform <- trans_params[["PE-A"]]
pe_env <- environment(pe_transform)
offset <- pe_env$offset
scale <- pe_env$scale
decade <- pe_env$decade

# inverse log transform function
inverse_log_transform <- function(transformed_value, offset, scale, decade) {
  log_value <- transformed_value * decade / scale
  linear_value <- 10^(log_value + log10(offset))
  return(linear_value)
}

# function to convert linear fluorescence to mesf
linear_fluorescence_to_mesf <- function(linear_fluorescence) {
  log_fl <- log10(linear_fluorescence) # log10 the fluorescence
  log_mesf <- coef(calibration_model_linear)[1] + coef(calibration_model_linear)[2] * log_fl # plug into log lm
  mesf <- 10^log_mesf # convert back to linear
  return(mesf)
}
```

```{r}
# bead calibration, same LOT number as previous experiment
bead_pops <- gs_get_pop_paths(gs_beads)[gs_get_pop_paths(gs_beads) != "root"]
bead_gmfi_linear <- numeric(length(bead_pops))
names(bead_gmfi_linear) <- bead_pops

for(i in 1:length(bead_pops)) {
  bead_pop_data <- gs_pop_get_data(gs_beads, bead_pops[i])[[1]]
  pe_values_transformed <- exprs(bead_pop_data)[, "PE-A"]
  geometric_mean_transformed <- mean(pe_values_transformed)
  bead_gmfi_linear[i] <- inverse_log_transform(geometric_mean_transformed, offset, scale, decade)
}

known_mesf <- c(474, 5359, 23843, 62336) # these are known bead PE molecule counts unique to LOT NUMBER of beads
log_mesf <- log10(known_mesf) # transform to log10

# sort bead values for the subpopulations(excluding parent population)
bead_subpops <- bead_pops[bead_pops != "/Beads"]
bead_gmfi_subpops_linear <- sort(bead_gmfi_linear[bead_subpops])
log_fluorescence_linear <- log10(bead_gmfi_subpops_linear)

# convert to df
calibration_data_linear <- data.frame(
  Log_MESF = log_mesf,
  Log_Fluorescence = log_fluorescence_linear
)

write_csv(calibration_data_linear %>% rownames_to_column('Population'), '../titration_analysis/82006_beadpops.csv')

# linear model to check bead calibration
calibration_model_linear <- lm(Log_MESF ~ Log_Fluorescence, data = calibration_data_linear)
print(summary(calibration_model_linear))

# plot line
png('bead_calibration_curve.png', width = 400, height = 400, units = "px", res = 100)

plot(calibration_data_linear$Log_Fluorescence, calibration_data_linear$Log_MESF, 
     main = "Bead Calibration Curve",
     xlab = "Log10 Geometric Mean Fluorescence", 
     ylab = "Log10 MESF",
     pch = 19, col = "navy")
abline(calibration_model_linear, col = adjustcolor("maroon", alpha = 0.7), lwd = 2) # lm line

# add text annotation
slope <- round(coef(calibration_model_linear)[2], 4)
intercept <- round(coef(calibration_model_linear)[1], 4)
r_squared <- round(summary(calibration_model_linear)$r.squared, 6)

equation_text <- paste0("y = ", slope, "x + ", intercept)
r_text <- paste0("R² = ", r_squared)

# legend text box
legend("topleft",
       legend = c(equation_text, r_text),
       bty = "o",
       bg = "white",
       cex = 1.0,
       text.col = "maroon",
       adj = 0.05) # adjust to center of text box

dev.off()
```

```{r}
# A549
a549_sample_names <- sampleNames(A549_IL1R1)
a549_pe_means <- numeric(length(a549_sample_names))
a549_log_values <- numeric(length(a549_sample_names))
names(a549_pe_means) <- a549_sample_names
names(a549_log_values) <- a549_sample_names

for(i in 1:length(a549_sample_names)) {
  sample_data <- gs_pop_get_data(A549_IL1R1[i], "Single Cells")[[1]]
  pe_values_transformed <- exprs(sample_data)[, "PE-A"]
  geometric_mean_transformed <- mean(pe_values_transformed)
  
  log_value <- geometric_mean_transformed * decade / scale
  a549_log_values <- log_value
  
  a549_pe_means[i] <- inverse_log_transform(geometric_mean_transformed, offset, scale, decade)
}

a549_igg_background <- a549_pe_means["A549cells_A549_GtIgGPE_Tube_006_007.fcs_8509"]
saveRDS(a549_igg_background, '../titration_analysis/82006_a549_isotype_ctrl.rds')

a549_results <- data.frame(
  sample = names(a549_pe_means),
  log_value = round(a549_log_values, 3),
  linear_fluorescence = round(a549_pe_means),
  uncorrected_receptors = round(linear_fluorescence_to_mesf(a549_pe_means)),
  corrected_receptors = round(linear_fluorescence_to_mesf(pmax(a549_pe_means - a549_igg_background, 0))),
  row.names = NULL
)

# U2OS
u2os_sample_names <- sampleNames(U2OS_IL1R1)
u2os_pe_means <- numeric(length(u2os_sample_names))
u2os_log_values <- numeric(length(u2os_sample_names))
names(u2os_pe_means) <- u2os_sample_names
names(u2os_log_values) <- u2os_sample_names

for(i in 1:length(u2os_sample_names)) {
  sample_data <- gs_pop_get_data(U2OS_IL1R1[i], "Single Cells")[[1]]
  pe_values_transformed <- exprs(sample_data)[, "PE-A"]
  geometric_mean_transformed <- mean(pe_values_transformed)
  
  # Calculate the log value (X in 10^X)
  log_value <- geometric_mean_transformed * decade / scale
  u2os_log_values[i] <- log_value
  
  # Calculate linear fluorescence (10^X)
  u2os_pe_means[i] <- inverse_log_transform(geometric_mean_transformed, offset, scale, decade)
}

u2os_igg_background <- u2os_pe_means[grepl("GtIgG", u2os_sample_names)]
u2os_results <- data.frame(
  sample = names(u2os_pe_means),
  log_value = round(u2os_log_values, 3),
  linear_fluorescence = round(u2os_pe_means),
  uncorrected_receptors = round(linear_fluorescence_to_mesf(u2os_pe_means)),
  corrected_receptors = round(linear_fluorescence_to_mesf(pmax(u2os_pe_means - u2os_igg_background, 0))),
  row.names = NULL
)

write_csv(rbind(a549_results, u2os_results), '82006_population_level_receptor_numbers.csv')
```

### CALCULATE ON PER CELL RATHER THAN POP LEVEL

```{r}
calculate_per_cell_receptors <- function(gating_set, igg_background, cell_line_name) {
 sample_names <- sampleNames(gating_set)
 # filter to only IL1R1 samples (exclude isotype controls)
 il1r1_samples <- sample_names[grepl("IL1R1", sample_names) & !grepl("GtIgG", sample_names)]
 
 all_cell_data <- list()
 
 for(sample in il1r1_samples) {
   sample_data <- gs_pop_get_data(gating_set[sample], "Single Cells")[[1]]
   pe_values_transformed <- exprs(sample_data)[, "PE-A"]
   
   # convert each cell's transformed value to linear
   pe_values_linear <- sapply(pe_values_transformed, function(x) {
     inverse_log_transform(x, offset, scale, decade)
   })
   
   # convert to receptor numbers
   uncorrected_receptors <- linear_fluorescence_to_mesf(pe_values_linear)
   corrected_receptors <- pmax(uncorrected_receptors - linear_fluorescence_to_mesf(igg_background), 0)
   
   # store results
   all_cell_data[[sample]] <- data.frame(
     sample = sample,
     cell_line = cell_line_name,
     uncorrected_receptors = uncorrected_receptors,
     corrected_receptors = corrected_receptors
   )
 }
 
 return(do.call(rbind, all_cell_data))
}

# calculate per-cell data
a549_per_cell <- calculate_per_cell_receptors(A549_IL1R1, a549_igg_background, "A549")
u2os_per_cell <- calculate_per_cell_receptors(U2OS_IL1R1, u2os_igg_background, "U2OS")

all_per_cell <- rbind(a549_per_cell, u2os_per_cell)
rownames(all_per_cell) <- NULL

write_csv(all_per_cell, '82006_single_cell_receptor_numbers.csv')

p <- ggplot(all_per_cell, aes(x = sample, y = corrected_receptors, fill = cell_line)) +
  geom_violin(alpha = 0.5) +
  geom_boxplot(width = 0.1, alpha = 0.8, outlier.shape = NA) +
  scale_x_discrete(labels = c('A549 IL1R1_029', 'A549 IL1R1_030', 'A549 IL1R1_004', 'U2OS IL1R1_023', 'U2OS IL1R1_043', 'U2OS IL1R1_044')) +
  scale_y_continuous(trans = "pseudo_log", breaks = c(0, 10, 100, 1000, 10000)) +
  scale_fill_manual(values = c("A549" = "#3a88d6", "U2OS" = "#c2652f")) +
  labs(x = "", y = "Receptors per Cell") +
  theme_bw() +
  theme(legend.position = "none")

ggsave('82006_violin.pdf', plot = p, device = 'pdf', width = 8, height = 4)
```

```{r}

```
