# Supplementary material for: NEMO recruitment at single cytokine-receptor complexes shows quantized dynamics independent of ligand affinity
Source: Cell Rep. Author manuscript; Available in PMC 2026 Jan 24. (PMC12831165; doi:10.1016/j.celrep.2025.116637)
Supplement: 3 [file NIHMS2132741-supplement-3.zip › quantizedDynamicsNEMO_SupplementalModel-main/receptor_quantification_code/individual_experiments/82014_analysis.Rmd]

---
output:
  pdf_document: default
  html_document: default
editor_options:
  chunk_output_type: console
---
```{r}
library(flowCore)
library(flowWorkspace)
library(CytoML)
library(ggcyto)
library(tidyverse)
library(openCyto)
```

# EXPERIMENT 82023 - A549 IL1R3 (3)
```{r}
# open flowjo workspace file
ws <- open_flowjo_xml('../JAC_Files/82014/82014_TNFR1_IL1R1_IL1R3_U2OS_081219.wsp')

# check sample groups
fj_ws_get_sample_groups(ws)
fj_ws_get_samples(ws)

gs_samples <- flowjo_to_gatingset(ws, name = 'All Samples')

target_samples <- c('U2OS_WT_samples_NoFIX_Unstained_NoIFN_NoTNF_Tube_001_002.fcs_13524',
                    'U2OS_WT_samples_NoFIX_IgGM_NoIFN_NoTNF_Tube_002_003.fcs_24933',
                    'U2OS_WT_samples_NoFIX_IL1R3_NoIFN_NoTNF_Tube_011_012.fcs_20778')

gs_samples <- gs_samples[target_samples]

# get gate trees for each sample to check that trees are the same
gate_trees <- lapply(sampleNames(gs_samples), function(sample) {
  gs_get_pop_paths(gs_samples[sample])
})

for(i in seq_along(gate_trees)) {
  cat("Sample:", sampleNames(gs_samples)[i], "\n")
  cat("Gates:", paste(gate_trees[[i]], collapse = ", "), "\n\n")
}

# bead sample, there are two bead samples taken at the start and end of experiment
# we only use beads from start, can reference end beads for calibration issues
gs_beads <- flowjo_to_gatingset(ws, name = 'Beads')

p <- autoplot(gs_beads[[1]], bins = 100) + theme_bw()
ggsave('bead_gates.png', plot = p, height = 8, width = 8)

for (sample in target_samples) {
  p <- autoplot(gs_samples[[sample]], bins = 100) + theme_bw()
  file_name <- paste0(strsplit(sample, '.', fixed = T)[[1]][1], '_GATING.png')
  ggsave(file_name, plot = p, height = 10, width = 6)
}
```

```{r}
# get the transformation parameters previously used to log transform data
trans_params <- gh_get_transformations(gs_samples[[1]]) # just use one of the samples, params are the same across samples
pe_transform <- trans_params[["PE-A"]]
pe_env <- environment(pe_transform)
offset <- pe_env$offset
scale <- pe_env$scale
decade <- pe_env$decade

# inverse function to get back linear values
inverse_log_transform <- function(transformed_value, offset, scale, decade) {
  log_value <- transformed_value * decade / scale
  linear_value <- 10^(log_value + log10(offset))
  return(linear_value)
}
```

```{r}
# samples - extract LINEAR geometric means
sample_names <- sampleNames(gs_samples)

# named numeric to store calculations
pe_geometric_means_linear <- numeric(length(sample_names))
names(pe_geometric_means_linear) <- sample_names

for(i in 1:length(sample_names)) {
  sample_data <- gs_pop_get_data(gs_samples[i], "Single Cells")[[1]]
  pe_values_transformed <- exprs(sample_data)[, "PE-A"]
  
  # calculate geometric mean in transformed space, then convert to linear
  geometric_mean_transformed <- mean(pe_values_transformed)
  pe_geometric_means_linear[i] <- inverse_log_transform(geometric_mean_transformed, offset, scale, decade) # inverse transform
}
```

```{r}
# now do the same for the beads sample
bead_pops <- gs_get_pop_paths(gs_beads)[gs_get_pop_paths(gs_beads) != "root"] # should be 4 gated subpopulations: low, mid-low, mid-high, high

# named numeric to store calculations
bead_gmfi_linear <- numeric(length(bead_pops))
names(bead_gmfi_linear) <- bead_pops

for(i in 1:length(bead_pops)) {
  bead_pop_data <- gs_pop_get_data(gs_beads, bead_pops[i])[[1]]
  pe_values_transformed <- exprs(bead_pop_data)[, "PE-A"]
  geometric_mean_transformed <- mean(pe_values_transformed)
  bead_gmfi_linear[i] <- inverse_log_transform(geometric_mean_transformed, offset, scale, decade) # inverse transform
}
```

```{r}
# mesf = molecules of equivalent soluble fluorochrome
known_mesf <- c(474, 5359, 23843, 62336) # these are known bead PE molecule counts unique to LOT NUMBER of beads
log_mesf <- log10(known_mesf) # transform to log10

# sort bead values for the subpopulations (excluding parent population)
bead_subpops <- bead_pops[grepl('Hi|Low|Mid', bead_pops, ignore.case = T)]
bead_gmfi_subpops_linear <- sort(bead_gmfi_linear[bead_subpops])
log_fluorescence_linear <- log10(bead_gmfi_subpops_linear)

# convert to df
calibration_data_linear <- data.frame(
  Log_MESF = log_mesf,
  Log_Fluorescence = log_fluorescence_linear
)

write_csv(calibration_data_linear %>% rownames_to_column('Population'), '../titration_analysis/82014_beadpops.csv')

# linear model to check bead calibration
calibration_model_linear <- lm(Log_MESF ~ Log_Fluorescence, data = calibration_data_linear)
print(summary(calibration_model_linear))

# save plot
png('bead_calibration_curve.png', width = 400, height = 400, units = "px", res = 100)

# plot line
plot(calibration_data_linear$Log_Fluorescence, calibration_data_linear$Log_MESF, 
     main = "Bead Calibration Curve",
     xlab = "Log10 Geometric Mean Fluorescence", 
     ylab = "Log10 MESF",
     pch = 19, col = "navy")
abline(calibration_model_linear, col = adjustcolor("maroon", alpha = 0.7), lwd = 2) # lm line

# add text annotation
slope <- round(coef(calibration_model_linear)[2], 4)
intercept <- round(coef(calibration_model_linear)[1], 4)
r_squared <- round(summary(calibration_model_linear)$r.squared, 6)

equation_text <- paste0("y = ", slope, "x + ", intercept)
r_text <- paste0("R² = ", r_squared)

# legend text box
legend("topleft",
       legend = c(equation_text, r_text),
       bty = "o",
       bg = "white",
       cex = 1.0,
       text.col = "maroon",
       adj = 0.05) # adjust to center of text box

dev.off()
```

```{r}
isotype_sample <- "U2OS_WT_samples_NoFIX_IgGM_NoIFN_NoTNF_Tube_002_003.fcs_24933"
isotype_bg <- pe_geometric_means_linear[isotype_sample]

# saveRDS(isotype_bg, '../titration_analysis/82013_u2os_isotype_ctrl.rds') # dont think we need

# function to convert linear fluorescence to mesf
linear_fluorescence_to_mesf <- function(linear_fluorescence) {
  log_fl <- log10(linear_fluorescence) # log10 the fluorescence
  log_mesf <- coef(calibration_model_linear)[1] + coef(calibration_model_linear)[2] * log_fl # plug into log lm
  mesf <- 10^log_mesf # convert back to linear
  return(mesf)
}

results_df <- data.frame(
 sample = target_samples,
 uncorrected_receptors = sapply(target_samples, function(x) {round(linear_fluorescence_to_mesf(pe_geometric_means_linear[x]))}), # uncorrected
 corrected_receptors = sapply(target_samples, function(x) {corrected_fluorescence <- max(pe_geometric_means_linear[x] - isotype_bg, 1)
   round(linear_fluorescence_to_mesf(corrected_fluorescence))}), # isotype bg corrected
 row.names = NULL
)

print(results_df)

write_csv(results_df, '82014_population_level_receptor_numbers.csv')
```

### CALCULATE RECEPTOR NUMBERS ON PER CELL BASIS INSTEAD OF POPULATION LEVEL

```{r}
# storage for per cell calculations
per_cell_receptors <- list()

for(sample in target_samples) {
  # retrieve single cell data
  sample_data <- gs_pop_get_data(gs_samples[sample], "Single Cells")[[1]]
  pe_values_transformed <- exprs(sample_data)[, "PE-A"]
  
  # convert each cell's transformed value back to linear
  pe_values_linear <- sapply(pe_values_transformed, function(x) {
    inverse_log_transform(x, offset, scale, decade)
  })
  
  # convert each cell's linear fluorescence to receptor numbers
  uncorrected_receptors_per_cell <- linear_fluorescence_to_mesf(pe_values_linear)
  
  # background correct each cell (subtract IgG background, set minimum to 0)
  corrected_receptors_per_cell <- pmax(uncorrected_receptors_per_cell - 
                                       linear_fluorescence_to_mesf(isotype_bg), 0)
  
  # store results
  per_cell_receptors[[sample]] <- data.frame(
    sample = sample,
    uncorrected_receptors = uncorrected_receptors_per_cell,
    corrected_receptors = corrected_receptors_per_cell
  )
}

# combine into one dataframe
all_cells_df <- do.call(rbind, per_cell_receptors)
rownames(all_cells_df) <- NULL

write_csv(all_cells_df, '82014_single_cell_receptor_numbers.csv')
```

```{r}
p <- ggplot(all_cells_df, aes(x = sample, y = corrected_receptors + 1, fill = sample)) +
  geom_violin(alpha = 0.5, scale = "width") +
  geom_boxplot(width = 0.1, alpha = 0.8, outlier.shape = NA) +
  stat_summary(fun = median, geom = "point", size = 2, color = "black") +
  scale_x_discrete(labels = c('U2OS IgG Control', 'U2OS IL1R3', 'U2OS Unstained')) +
  scale_y_continuous(trans = "pseudo_log", breaks = c(0, 10, 100, 1000, 10000)) +
  labs(x = "", y = "Receptors per Cell") +
  theme_bw() +
  theme(legend.position = "none") +
  scale_fill_brewer(type = "qual", palette = "Set1")

ggsave('82014_violin.pdf', plot = p, device = 'pdf', width = 8, height = 4)

```

```{r}

```
