# Supplementary material for: NEMO recruitment at single cytokine-receptor complexes shows quantized dynamics independent of ligand affinity
Source: Cell Rep. Author manuscript; Available in PMC 2026 Jan 24. (PMC12831165; doi:10.1016/j.celrep.2025.116637)
Supplement: 3 [file NIHMS2132741-supplement-3.zip › quantizedDynamicsNEMO_SupplementalModel-main/stochastic_numspots_model/README.md]

# Stochastic Simulation of CI-Like Complex Formation Dependent on Binding Affinity
This script models the bulk assembly of CI-like complexes using the Gillespie algorithm.

## Dependencies
* `numpy 2.2.4`
* `matplotlib 3.10.1`
* `scikit-learn 1.6.1`
* `scipy 1.15.2`

## Usage
`python numspot_model.py`

## Outputs

### Trajectories
* Figure: `trajs.svg`
* Data: `trajectories.csv`

### Features
* Figure: `numspot_model.svg`: 
* Data: `curve_fits.csv`
