# Supplementary material for: NEMO recruitment at single cytokine-receptor complexes shows quantized dynamics independent of ligand affinity
Source: Cell Rep. Author manuscript; Available in PMC 2026 Jan 24. (PMC12831165; doi:10.1016/j.celrep.2025.116637)
Supplement: 3 [file NIHMS2132741-supplement-3.zip › quantizedDynamicsNEMO_SupplementalModel-main/stochastic_numspots_model/numspot_model.py]

import numpy as np
from scipy.optimize import curve_fit
import matplotlib.pyplot as plt
from sklearn.metrics import r2_score

# experimentally used concentrations
relative_concentrations = [0.0001, 0.001, 0.002, 0.005, 0.01, 0.1, 0.25, 0.5, 1, 10000]
rc = [r * 1000 for r in relative_concentrations]

# relative affinities determined to reasonable recapitulate experimental observations
rel_affs = [1, 0.015, 0.008, 0.002, 0.0005, 0.00025]

# parameters
sc = 0.00003
k1on = 6.0 * sc 
k1off = 0.1 * sc 
k2on = 3.0 * sc 
k2off = 0.1 * sc 
k3on = 0.002 * sc 
k3off = 0.0001 * sc 
ki = 1200 * sc 

t_end = 300

def sigmoid(x, L ,x0, k):
    # standard sigmoid function, forced to have minimum at 0
    y = L / (1 + np.exp(-k*(x-x0)))
    return (y)

def gillespie_simulation(k1on, k1off, k2on, k2off, k3on, k3off, ki, relative_concentration, rel_aff):
    species = {
        "IL1Beta": int(relative_concentration * 0.15 * 1e6),
        "IL1R1": 500,
        "IL1R3": 1500,
        "MYD88": int(1.0 * 1e6),
        "Complex1": 0,
        "Complex2": 0,
        "Complex": 0
    }

    time = [0.]
    complex_counts = [0]
    state = species.copy()

    while time[-1] < t_end:
        propensities = {
            "binding1": k1on * state["IL1Beta"] * state["IL1R1"] * rel_aff, # dependent on affinity
            "unbinding1": k1off * state["Complex1"] * (1 / rel_aff), # dependent on affinity
            # remaining propensities independent of affinity
            "binding2": k2on * state["Complex1"] * state["IL1R3"],
            "unbinding2": k2off * state["Complex2"],
            "binding3": k3on * state["Complex2"] * state["MYD88"],
            "unbinding3": k3off * state["Complex"],
            "degradation": ki * state["Complex"]
        }
        total_propensity = sum(propensities.values())
        if total_propensity == 0:
            break

        tau = np.random.exponential(1 / total_propensity)
        time.append(time[-1] + tau)

        reaction = np.random.choice(list(propensities.keys()), 
                                    p=[v / total_propensity for v in propensities.values()])

        if reaction == "binding1":
            state["IL1Beta"] -= 1
            state["IL1R1"] -= 1
            state["Complex1"] += 1
        elif reaction == "unbinding1":
            state["IL1Beta"] += 1
            state["IL1R1"] += 1
            state["Complex1"] -= 1
        elif reaction == "binding2":
            state["IL1R3"] -= 1
            state["Complex1"] -= 1
            state["Complex2"] += 1
        elif reaction == "unbinding2":
            state["IL1R3"] += 1
            state["Complex1"] += 1
            state["Complex2"] -= 1
        elif reaction == "binding3":
            state["MYD88"] -= 1
            state["Complex2"] -= 1
            state["Complex"] += 1
        elif reaction == "unbinding3":
            state["MYD88"] += 1
            state["Complex2"] += 1
            state["Complex"] -= 1
        elif reaction == "degradation":
            state["Complex"] -= 1

        complex_counts.append(state["Complex"])

    return time, complex_counts

# for plotting
spec_colors = ["#E6A024", "#B59F31", "#D36127", "#5CB4E5", "#079E74", "#0873B3"]
n_cols = 6

def update_plot():
    aucs = []
    max_peaks = []
    fig.tight_layout()
    fig.canvas.draw()

    trajectories = []

    # for each concentration, plot the n. spot trajectory
    for c in range(n_cols):
        aucs.append([])
        max_peaks.append([])
        trajectories.append([])
        for r in range(len(relative_concentrations)):
            time, complex_counts = gillespie_simulation(k1on, k1off, k2on, k2off, 
                                                        k3on, k3off, ki, 
                                                        relative_concentrations[r],
                                                        rel_affs[c])
            max_peak = np.max(complex_counts)

            complex_counts = np.array(complex_counts)
            complex_counts[complex_counts < 5] = 0
            o = [np.interp(x, time, complex_counts) for x in np.linspace(0, 300, 65)]
            auc = np.sum([o])
            aucs[c].append(auc)
            max_peaks[c].append(max_peak)

            axs[r, c].clear()
            axs[r, c].plot(time, complex_counts, color=spec_colors[c], alpha=0.7)
            axs[r, c].set_xlim(0, t_end)
            axs[r, c].set_ylim(0, 600)
            axs[r, c].set_xticks([] if r < len(axs) - 1 else [0, 100, 200, 300])
            axs[r, c].set_yticks([0, 200, 400])

            trajectories[-1].append(zip(time, complex_counts))


    with open('trajectories.csv', 'w') as trajectory_out:
        trajectory_out.write('relative affinity, relative concentration, time, n. spots\n')
        for c in range(n_cols):
            for r in range(len(relative_concentrations)):
                for time, complex_counts in trajectories[c][r]:
                    out = ','.join([str(x) for x in [rel_affs[c], relative_concentrations[r], 
                                                     time, complex_counts]]) + '\n'
                    trajectory_out.write(out)

    plt.savefig('trajs.svg')

    _, axs2 = plt.subplots(nrows=2, ncols=2, figsize=(14,5))
    axs2[0,0].set_xscale("log")
    axs2[1,0].set_xscale("log")
    axs2[0,0].set_xlim(0.01, 10000)
    axs2[1,0].set_xlim(0.01, 10000)

    auc_ac50s = []
    maxpeak_ac50s = []
    auc_ac50_y = []
    maxpeak_ac50_y = []

    # scaling just for plotting, not output
    auc_plot_scale = 1/(10**3)
    max_plot_scale = 1/(10**2)

    header = ["simulated_affinity", 
              "auc_L", "auc_x0", "auc_k",
              "auc_r2", "auc_ac50",
              "max_L", "max_x0", "max_k",
              "max_r2", "max_ac50"]
    curve_fits = np.zeros(shape=(n_cols, len(header)))
    curve_fits[:, 0] = rel_affs

    # sigmoid fit curves for auc/max peak features
    for c in range(n_cols):
        # 1. aucs
        p0 = [max(aucs[c]), np.median(np.log10(rc)),1]
        popt, _ = curve_fit(sigmoid, np.log10(rc), aucs[c], p0, method='dogbox')
        x = np.logspace(np.min(np.log10(rc)), 1 + np.max(np.log10(rc)), 300)
        y = sigmoid(np.log10(x), *popt)
        axs2[0,0].plot(x,y * auc_plot_scale, label='fit', c=spec_colors[c])

        max_auc = np.max(y)
        curr_ac50 = np.interp(max_auc/2, y, x)
        auc_ac50_y.append(max_auc/2)
        auc_ac50s.append(curr_ac50)

        r2 = r2_score(sigmoid(np.log10(rc), *popt), aucs[c])

        curve_fits[c, 1:4] = popt
        curve_fits[c, 4] = r2
        curve_fits[c, 5] = curr_ac50

        # 2. max peak
        p0 = [max(max_peaks[c]), np.median(np.log10(rc)),1]
        popt, _ = curve_fit(sigmoid, np.log10(rc), max_peaks[c], p0, method='dogbox')
        x = np.logspace(np.min(np.log10(rc)), 1 + np.max(np.log10(rc)), 300)
        y = sigmoid(np.log10(x), *popt)
        axs2[1,0].plot(x,y * max_plot_scale, label='fit', c=spec_colors[c])

        tot_max_peak = np.max(y)
        curr_ac50 = np.interp(tot_max_peak/2, y, x)
        maxpeak_ac50_y.append(tot_max_peak/2)
        maxpeak_ac50s.append(curr_ac50)
        
        r2 = r2_score(sigmoid(np.log10(rc), *popt), max_peaks[c])

        curve_fits[c, 6:9] = popt
        curve_fits[c, 9] = r2
        curve_fits[c, 10] = curr_ac50

        axs2[0,0].scatter(rc, [auc_plot_scale * a for a in aucs[c]], marker='x', c=spec_colors[c])
        axs2[1,0].scatter(rc, [max_plot_scale * a for a in max_peaks[c]], marker='x', c=spec_colors[c])

    np.savetxt('curve_fits.csv', curve_fits, delimiter=',', header=','.join(header))

    axs2[0,0].axhline(np.mean(auc_ac50_y) * auc_plot_scale, c='gray')
    axs2[1,0].axhline(np.mean(maxpeak_ac50_y) * max_plot_scale, c='gray')

    for i in range(2):
        # left
        axs2[i,0].set_xlabel("Concentration (ng/mL)")
        axs2[i,0].set_xlim(0.05, 21000)

        # right
        axs2[i,1].set_xlabel("Simulated affinity (relative)")
        axs2[i,1].set_yscale("log")
        axs2[i,1].set_ylim(0.1, 10000)
        for j in range(2):
            a = axs2[i, j]
            a.spines[['right', 'top']].set_visible(False)

            a.xaxis.label.set_color('red')
            a.tick_params(axis='x', colors='red')
            a.yaxis.label.set_color('red')
            a.tick_params(axis='y', colors='red')

    axs2[0,0].set_ylim(0, 4000 * auc_plot_scale)
    axs2[1,0].set_ylim(0, 300 * max_plot_scale)

    bar_labels = ["1", "0.015", "0.008", "0.002", "$5e^{-4}$", "$2.5e^{-4}$"]
    axs2[0,1].bar(bar_labels, auc_ac50s)
    axs2[1,1].bar(bar_labels, maxpeak_ac50s)

    bar_labels = [1, 0.015, 0.008, 0.002, 5e-4, 2.5e-4]

    axs2[0,0].set_ylabel("AUC (x$10^3$ spots$^*$ min)")
    axs2[1,0].set_ylabel("Max (x$10^2$ # spots)")
    axs2[0,1].set_ylabel("AC50 (AUC)")
    axs2[1,1].set_ylabel("AC50 (Max)")

    plt.savefig('numspot_model.svg')

fig, axs = plt.subplots(len(relative_concentrations), ncols=n_cols, figsize=(10, 6), sharex=True)
update_plot()
