# Supplementary material for: NEMO recruitment at single cytokine-receptor complexes shows quantized dynamics independent of ligand affinity
Source: Cell Rep. Author manuscript; Available in PMC 2026 Jan 24. (PMC12831165; doi:10.1016/j.celrep.2025.116637)
Supplement: 3 [file NIHMS2132741-supplement-3.zip › quantizedDynamicsNEMO_SupplementalModel-main/tsa_analysis_code/2025-09-09_h-IL1R1_hfb-IL1B.ipynb]

# %% [code]
import pandas as pd
import re
import matplotlib.pyplot as plt
import numpy as np

# %% [code]
def read_melt_curve_xlsx(path, skiprows = 42):

    import warnings
    warnings.filterwarnings('ignore', category=UserWarning, module='openpyxl') # suppress pd.read_excel warning

    melt_curve_data = pd.read_excel(path, sheet_name = 'Melt Curve Raw Data', skiprows = skiprows)
    melt_curve_data = melt_curve_data.apply(lambda x: x.str.strip() if x.dtype == 'object' else x)

    raw_x4m4 = pd.read_excel(path, sheet_name = 'Raw Data', skiprows = skiprows)
    raw_x4m4 = raw_x4m4.apply(lambda x: x.str.strip() if x.dtype == 'object' else x)
    raw_x4m4.rename(columns = {'Cycle': 'Reading'}, inplace = True)

    full_df = pd.merge(raw_x4m4, melt_curve_data, how = 'left', on = ['Well', 'Well Position', 'Reading'])
    full_df.dropna(subset = ['Temperature'], inplace = True) # drop raw fluorescence signal for wells without samples

    return full_df

full_df = read_melt_curve_xlsx('2025-09-09_h-IL1R1_hfb-IL1B.xlsx')

# %% [code]
color_map = {
    'h-IL1R1 + h-IL1B': "#e6a024",
    'h-IL1R1 + f-IL1B': "#b6a031",
    'h-IL1R1 + b-IL1B': "#0673b3",
    'h-IL1R1': "#777269",
    'HEPES + SYPRO': "#4D1161",
    'HEPES': "#597087",
    'H2O': "#353E47",
    'Lysozyme': "#0DE4EB"
}

sample_labels = {
    'A1': 'h-IL1R1 + h-IL1B',
    'A3': 'h-IL1R1 + h-IL1B',
    'A5': 'h-IL1R1 + h-IL1B',
    'A7': 'h-IL1R1 + f-IL1B',
    'A9': 'h-IL1R1 + f-IL1B',
    'A11': 'h-IL1R1 + f-IL1B',
    'B2': 'h-IL1R1 + b-IL1B',
    'B4': 'h-IL1R1 + b-IL1B',
    'B6': 'h-IL1R1 + b-IL1B',
    'B8': 'HEPES + SYPRO',
    'B10': 'HEPES + SYPRO',
    'B12': 'HEPES + SYPRO',
    'C1': 'HEPES',
    'C3': 'HEPES',
    'C5': 'HEPES',
    'C7': 'H2O',
    'C9': 'H2O',
    'C11': 'H2O',
    'D2': 'Lysozyme',
    'D4': 'Lysozyme',
    'D6': 'Lysozyme',
    'D8': 'h-IL1R1',
    'D10': 'h-IL1R1',
    'D12': 'h-IL1R1'
}

plot_wells = sample_labels.keys()
samples = full_df[full_df['Well Position'].isin(plot_wells)]

fig, ((ax1, ax3), (ax2, ax4)) = plt.subplots(2, 2, figsize=(16, 8))

plotted_conditions = set()
wells = samples['Well Position'].unique()

# plot fluorescence - full range
for well in wells:
    well_data = samples[samples['Well Position'] == well]
    condition = sample_labels.get(well, well)
    
    label = condition if condition not in plotted_conditions else ''
    if condition not in plotted_conditions:
        plotted_conditions.add(condition)
    
    ax1.plot(well_data['Temperature'], well_data['Fluorescence'], 
             label=label, marker='o', markersize=0, 
             color=color_map[condition],
             alpha=0.7)

ax1.set_ylabel('Fluorescence')
ax1.set_title('Fluorescence')
ax1.grid(True, alpha=0.3)

# plot x4-m4 - full range
for well in wells:
    well_data = samples[samples['Well Position'] == well]
    condition = sample_labels.get(well, well)
    
    ax2.plot(well_data['Temperature'], well_data['x4-m4'], 
             marker='o', markersize=0, 
             color=color_map[condition],
             alpha=0.7)

ax2.set_xlabel('Temperature')
ax2.set_ylabel('x4-m4')
ax2.set_title('x4-m4')
ax2.grid(True, alpha=0.3)

for well in wells:
    well_data = samples[samples['Well Position'] == well]
    zoomed_data = well_data[(well_data['Temperature'] >= 40) & (well_data['Temperature'] <= 90)]
    condition = sample_labels.get(well, well)
    
    ax3.plot(zoomed_data['Temperature'], zoomed_data['Fluorescence'], 
             marker='o', markersize=0, 
             color=color_map[condition],
             alpha=0.5)

ax3.set_ylabel('Fluorescence')
ax3.set_title('Fluorescence (40-90°C)')
ax3.set_xlim(40, 90)
ax3.grid(True, alpha=0.3)

for well in wells:
    well_data = samples[samples['Well Position'] == well]
    zoomed_data = well_data[(well_data['Temperature'] >= 40) & (well_data['Temperature'] <= 90)]
    condition = sample_labels.get(well, well)
    
    ax4.plot(zoomed_data['Temperature'], zoomed_data['x4-m4'], 
             marker='o', markersize=0, 
             color=color_map[condition],
             alpha=0.5)

ax4.set_xlabel('Temperature')
ax4.set_ylabel('x4-m4')
ax4.set_title('x4-m4 (40-90°C)')
ax4.set_xlim(40, 90)
ax4.grid(True, alpha=0.3)

# add legend to the right of the entire figure
fig.legend(bbox_to_anchor=(1.02, 0.5), loc='center left')
plt.tight_layout()
plt.show()

# %% [code]
# to_write = full_df[(full_df['Temperature'] >= 48) & (full_df['Temperature'] <= 80)].copy()
# to_write['Condition'] = to_write['Well Position'].map(sample_labels)
# to_write = to_write.sort_values(by = ['Well Position', 'Temperature'])
# to_write.to_csv('thermal_shift_raw_data.csv')

# %% [code]
conditions_of_interest = ['h-IL1R1', 'h-IL1R1 + h-IL1B', 'h-IL1R1 + f-IL1B', 'h-IL1R1 + b-IL1B']
# conditions_of_interest = ['Lysozyme']
corresponding_wells = [well for well, condition in sample_labels.items() if condition in conditions_of_interest]
print(corresponding_wells)

subset = full_df[(full_df['Temperature'] >= 48) & (full_df['Temperature'] <= 80) & (full_df['Well Position'].isin(corresponding_wells))]
subset.head()

# %% [code]
# normalize curves per well
wells = subset['Well Position'].unique()
normalized_data = []

for well_pos in wells:
    well_data = subset[subset['Well Position'] == well_pos].copy()
    min_val = well_data['x4-m4'].min()
    max_val = well_data['x4-m4'].max()
    well_data['normalized'] = (well_data['x4-m4'] - min_val) / (max_val - min_val)
    normalized_data.append(well_data)

final_df = pd.concat(normalized_data, ignore_index=True)

final_df

# %% [code]
from scipy import signal

normalized_data_smooth = []

for well_pos in wells:
    well_data = final_df[final_df['Well Position'] == well_pos].copy()
    well_data = well_data.sort_values('Temperature')
    
    well_data_clean = well_data.dropna(subset=['normalized']).reset_index(drop=True)
    
    if len(well_data_clean) > 7:
        smoothed_values = signal.savgol_filter(
            well_data_clean['normalized'], 
            window_length=15,
            polyorder=2
        )
        well_data_clean['normalized_smooth'] = smoothed_values
    else:
        well_data_clean['normalized_smooth'] = well_data_clean['normalized']
    
    normalized_data_smooth.append(well_data_clean)

final_smooth = pd.concat(normalized_data_smooth, ignore_index=True)

# %% [code]
derivative_from_smooth = []

for well_pos in wells:
    well_data = final_smooth[final_smooth['Well Position'] == well_pos].copy()
    well_data = well_data.sort_values('Temperature')
    
    # remove NaN values 
    well_data_clean = well_data.dropna(subset=['normalized_smooth']).reset_index(drop=True)
    
    if len(well_data_clean) > 1:
        # calculate derivative from smoothed normalized values
        temperature = well_data_clean['Temperature'].values
        normalized_smooth = well_data_clean['normalized_smooth'].values
        
        derivative = np.gradient(normalized_smooth, temperature)
        
        well_data_clean['derivative_from_smooth'] = derivative
    else:
        well_data_clean['derivative_from_smooth'] = np.nan
    
    derivative_from_smooth.append(well_data_clean)

final_with_smooth_deriv = pd.concat(derivative_from_smooth, ignore_index=True)

final_with_smooth_deriv

# %% [code]
from adjustText import adjust_text

fig, (ax1, ax2) = plt.subplots(2, 1, figsize=(8, 6))

# plot smoothed fluorescence curves
texts1 = []
legend_handles = {}

for well_pos in wells:
    well_data = final_with_smooth_deriv[final_with_smooth_deriv['Well Position'] == well_pos]
    condition = sample_labels.get(well_pos, well_pos)
    
    line = ax1.plot(well_data['Temperature'], well_data['normalized_smooth'], 
            linewidth=2, color=color_map[condition], alpha=0.7,
            label=condition if condition not in legend_handles else '')
    
    if condition not in legend_handles:
        legend_handles[condition] = line[0]
    
    last_temp = well_data['Temperature'].iloc[-1]
    last_fluor = well_data['normalized_smooth'].iloc[-1]
    
    text = ax1.annotate(well_pos, 
                       xy=(last_temp, last_fluor), 
                       bbox=dict(boxstyle='round,pad=0.2', facecolor='white', alpha=0.8),
                       fontsize=8)
    texts1.append(text)

adjust_text(texts1, ax=ax1)

ax1.legend(bbox_to_anchor=(1.05, 1), loc='upper left')
ax1.set_xlabel('Temperature (°C)')
ax1.set_ylabel('Normalized Fluorescence (smoothed)')
ax1.grid(True)

# plot derivative curves with Tm markers
texts = []

for well_pos in wells:
    well_data = final_with_smooth_deriv[final_with_smooth_deriv['Well Position'] == well_pos]
    condition = sample_labels.get(well_pos, well_pos)
    
    ax2.plot(well_data['Temperature'], well_data['derivative_from_smooth'], 
            linewidth=2, color=color_map[condition], alpha=0.7)
    
    max_deriv_idx = well_data['derivative_from_smooth'].idxmax()
    tm_temp = well_data.loc[max_deriv_idx, 'Temperature']
    tm_deriv = well_data.loc[max_deriv_idx, 'derivative_from_smooth']
    
    ax2.plot(tm_temp, tm_deriv, 'o', markersize=8, 
            color=color_map[condition], markeredgecolor='black')
    
    text = ax2.annotate(f'{well_pos}: Tm = {tm_temp:.1f}°C', 
                       xy=(tm_temp, tm_deriv), 
                       bbox=dict(boxstyle='round,pad=0.3', facecolor='white', alpha=0.8),
                       arrowprops=dict(arrowstyle='->', color='black'))
    texts.append(text)

adjust_text(texts, arrowprops=dict(arrowstyle='->', color='black', lw=0.5))

ax2.set_xlabel('Temperature (°C)')
ax2.set_ylabel('Derivative (dF/dT)')
ax2.grid(True)

plt.tight_layout()
plt.show()

print('\nTm Values:')
for well_pos in wells:
    well_data = final_with_smooth_deriv[final_with_smooth_deriv['Well Position'] == well_pos]
    max_deriv_idx = well_data['derivative_from_smooth'].idxmax()
    tm_temp = well_data.loc[max_deriv_idx, 'Temperature']
    print(f'{well_pos}: Tm = {tm_temp:.2f}°C')

# %% [code]
from adjustText import adjust_text
import numpy as np

fig, ax = plt.subplots(1, 1, figsize=(8, 3))

# plot smoothed fluorescence curves
legend_handles = {}

# first plot individual replicates with reduced alpha
for well_pos in wells:
    well_data = final_with_smooth_deriv[final_with_smooth_deriv['Well Position'] == well_pos]
    condition = sample_labels.get(well_pos, well_pos)
    
    ax.plot(well_data['Temperature'], well_data['normalized_smooth'], 
            linewidth=1.5, color=color_map[condition], alpha=0.3)

# then calculate and plot averages for each condition
avg_data = {}
for well_pos in wells:
    well_data = final_with_smooth_deriv[final_with_smooth_deriv['Well Position'] == well_pos]
    condition = sample_labels.get(well_pos, well_pos)
    
    if condition not in avg_data:
        avg_data[condition] = []
    
    # store temperature and fluorescence data for averaging
    avg_data[condition].append({
        'temperature': well_data['Temperature'].values,
        'fluorescence': well_data['normalized_smooth'].values
    })

# plot average curves
for condition, replicate_list in avg_data.items():
    # find common temperature range
    min_temp = max([rep['temperature'].min() for rep in replicate_list])
    max_temp = min([rep['temperature'].max() for rep in replicate_list])
    
    # create common temperature grid
    temp_grid = np.linspace(min_temp, max_temp, 200)
    
    # interpolate each replicate to common grid and average
    interp_fluor = []
    for rep in replicate_list:
        interp_fluor.append(np.interp(temp_grid, rep['temperature'], rep['fluorescence']))
    
    avg_fluor = np.mean(interp_fluor, axis=0)
    
    line = ax.plot(temp_grid, avg_fluor, 
            linewidth=3, color=color_map[condition], alpha=1.0,
            label=condition if condition not in legend_handles else '')
    
    if condition not in legend_handles:
        legend_handles[condition] = line[0]

ax.legend(bbox_to_anchor=(1.05, 1), loc='upper left')
ax.set_xlabel('Temperature (°C)')
ax.set_ylabel('Normalized Fluorescence (Smoothed)')
ax.grid(True)

plt.tight_layout()
plt.savefig('hfb_melt_curves.pdf', format = 'pdf', bbox_inches='tight', dpi=300)
plt.show()

# %% [code]
final_with_smooth_deriv['sample'] = final_with_smooth_deriv['Well Position'].map(sample_labels)

max_derivatives = final_with_smooth_deriv.loc[final_with_smooth_deriv.groupby('Well Position')['derivative_from_smooth'].idxmax()]
max_derivatives

# %% [code]
import seaborn as sns
import matplotlib.pyplot as plt

x_order = ['h-IL1R1', 'h-IL1R1 + h-IL1B', 'h-IL1R1 + f-IL1B', 'h-IL1R1 + b-IL1B']

plt.figure(figsize=(3, 4))
ax = sns.barplot(data=max_derivatives, x='sample', y='Temperature', 
                 hue='sample', palette=color_map, alpha=1.0, 
                 estimator='mean', errorbar=None, legend=False, order=x_order)

for i, sample in enumerate(x_order):
    if sample in max_derivatives['sample'].values:
        sample_data = max_derivatives[max_derivatives['sample'] == sample]
        plt.scatter([i] * len(sample_data), sample_data['Temperature'], 
                   facecolors=color_map[sample], edgecolors='black', 
                   s=50, alpha=1.0, linewidth=1)

plt.xticks(rotation=45, ha='right')
plt.xlabel('')
plt.ylabel('Tm (°C)')
plt.tight_layout()
plt.savefig('average_tms.pdf', format = 'pdf', bbox_inches='tight', dpi=300)
plt.show()

# %% [code]
