# Supplementary material for: NEMO recruitment at single cytokine-receptor complexes shows quantized dynamics independent of ligand affinity
Source: Cell Rep. Author manuscript; Available in PMC 2026 Jan 24. (PMC12831165; doi:10.1016/j.celrep.2025.116637)
Supplement: 3 [file NIHMS2132741-supplement-3.zip › quantizedDynamicsNEMO_SupplementalModel-main/tsa_analysis_code/READ_ME.md]

# Thermal Shift Analysis
This directory contains the script required to analyze our thermal shift (differential scanning fluorimetry) data. It reads in the raw data output from a QuantStudio 3 machine: `2025-09-09_h_IL1R1_hfb-IL1B`, and generates Figures 3B and 3C.
